# Supplementary material for: Functional connectivity signatures of major depressive disorder: machine learning analysis of two multicenter neuroimaging studies
Source: Mol Psychiatry. 2023 Feb 15;28(7):3013–22. doi: 10.1038/s41380-023-01977-5 (PMC10615764; doi:10.1038/s41380-023-01977-5)
Supplement: Supplementary file 2 — Table S1 [file 41380_2023_1977_MOESM2_ESM.xlsx]

## Sheet: Table_1_demogr_pergroup
contrast	dataset	group	n sites	n	male/female/n.a.	age mean(sd)
MDD vs HC
	psymri	MDD	13	275	166/109/0	33.7 (11.6)
	psymri	HC	13	275	179/96/0	35.1 (12.2)
	mddrest	MDD	24	974	562/411/1	36.6 (15.7)
	mddrest	HC	24	974	603/371/0	36.1 (14.7)
MDD non med vs HC
	psymri	MDD non-med	7	62	35/27/0	37.4 (12.7)
	psymri	HC	7	62	34/28/0	36.2 (11.6)
	mddrest	MDD non-med	15	255	153/101/1	35.9 (15.1)
	mddrest	HC	15	255	154/101/0	33.9 (13.3)
MDD med vs HC
	psymri	MDD med	7	106	61/45/0	32.2 (10.6)
	psymri	HC	7	106	72/34/0	35.2 (13.2)
	mddrest	MDD med	12	217	128/89/0	41.5 (17.8)
	mddrest	HC	12	217	139/78/0	42.0 (15.3)
MDD med vs MDD nonmed
	psymri	MDD med	7	35	17/18/0	37.9 (12.0)
	psymri	MDD non-med	7	35	21/14/0	37.5 (12.7)
	mddrest	MDD med	11	183	121/62/0	36.9 (14.2)
	mddrest	MDD non-med	11	183	113/70/0	38.6 (13.8)
male vs female
	psymri	male	10	215	215/0/0	36.4 (13.0)
	psymri	female	10	215	0/215/0	33.6 (11.0)
	mddrest	male	24	797	797/0/0	36.8 (15.3)
	mddrest	female	24	797	0/797/0	35.2 (15.4)
