# Supplementary material for: Functional connectivity signatures of major depressive disorder: machine learning analysis of two multicenter neuroimaging studies
Source: Mol Psychiatry. 2023 Feb 15;28(7):3013–22. doi: 10.1038/s41380-023-01977-5 (PMC10615764; doi:10.1038/s41380-023-01977-5)
Supplement: Supplementary file 3 — Table S2 [file 41380_2023_1977_MOESM3_ESM.xlsx]

## Sheet: Sheet1
dataset		psymri	mddrest	psymri + mddrest
classification	model	balanced accuracy mean (sd)
MDD vs HC
	linear-SVM	57.25 (2.39) p=0.135	60.39 (2.48) p=0.045*	60.25 (1.93) p=0.045*
	rbf-SVM	60.9 (1.41) p=0.045*	63.15 (2.26) p=0.045*	61.15 (2.89) p=0.045*
	GCN	60.58 (2.77) p=0.045*	61.47 (0.52) p=0.045*	61.34 (0.82) p=0.045*
MDD non-med vs HC
	linear-SVM	58.11 (6.24) p=4.77	60.9 (2.18) p=0.045*	59.16 (2.91) p=0.045*
	rbf-SVM	54.13 (6.42) p=13	60.87 (3.05) p=0.09	60.2 (1.38) p=0.045*
	GCN	63.16 (3.03) p=0.295	63.31 (2.97) p=0.405	61.27 (3.28) p=0.045*
MDD med vs HC
	linear-SVM	57.51 (5.13) p=6.12	65.15 (4.12) p=0.045*	61.51 (1.32) p=0.045*
	rbf-SVM	58.31 (4.59) p=2.16	65.8 (3.96) p=0.045*	63.3 (2.25) p=0.045*
	GCN	65.22 (4.6) p=0.855	66.5 (3.49) p=0.045*	63.91 (1.54) p=0.135
MDD med vs MDD non-med
	linear-SVM	61.28 (3.74) p=2.7	56.57 (4.29) p=2.34	57.7 (3.65) p=0.45
	rbf-SVM	66.44 (4.75) p=0.72	60.99 (0.98) p=0.045*	63.71 (2.66) p=0.045*
	GCN	65.55 (4.9) p=1.395	64.17 (0.6) p=0.225	64.17 (0.6) p =0.135
male vs female
	linear-SVM	68.31 (3.57) p=0.045*	70.25 (2.4) p=0.045*	70.68 (1.9) p=0.045*
	rbf-SVM	69.18 (3.95) p=0.045*	71.23 (3.12) p=0.045*	66.99 (2.26) p=0.045*
	GCN	61.39 (3.83) p=0.045*	68.26 (2.72) p=0.045*	64.89 (2.51) p=0.045*
