# Supplementary material for: Functional connectivity signatures of major depressive disorder: machine learning analysis of two multicenter neuroimaging studies
Source: Mol Psychiatry. 2023 Feb 15;28(7):3013–22. doi: 10.1038/s41380-023-01977-5 (PMC10615764; doi:10.1038/s41380-023-01977-5)
Supplement: Supplementary file 4 — Table S3 [file 41380_2023_1977_MOESM4_ESM.xlsx]

## Sheet: Table_S1
contrast	model	f1	sens	spec
MDD vs HC
	linear-SVM	57.15 (2.36)	57.5 (3.38)	57.01 (4.94)
	rbf-SVM	60.78 (1.46)	59.14 (5.02)	62.65 (3.64)
	GCN	60.36 (2.54)	60.71 (3.01)	60.47 (2.71)
MDD non-med vs HC
	linear-SVM	57.6 (6.68)	60.76 (11.11)	55.46 (15.16)
	rbf-SVM	44.49 (14.08)	85.42 (26.6)	22.84 (28.76)
	GCN	62.76 (3.24)	63.24 (3.29)	63.08 (3.3)
MDD med vs HC
	linear-SVM	57.55 (5.23)	56.42 (5.95)	58.6 (9.97)
	rbf-SVM	57.91 (4.78)	54.36 (12.44)	62.25 (12.22)
	GCN	64.91 (4.7)	65.55 (4.6)	65.05 (4.7)
MDD med vs MDD non-med
	linear-SVM	60.91 (3.89)	62.77 (6.87)	59.79 (8.13)
	rbf-SVM	66.31 (5.02)	68.87 (9.77)	64.0 (7.97)
	GCN	65.27 (5.4)	65.7 (5.2)	65.34 (5.04)
male vs female
	linear-SVM	68.18 (3.42)	68.05 (8.16)	68.57 (9.11)
	rbf-SVM	68.96 (3.72)	70.76 (10.02)	67.59 (8.04)
	GCN	61.13 (4.2)	61.39 (3.69)	61.41 (3.82)
