# Supplementary material for: Functional connectivity signatures of major depressive disorder: machine learning analysis of two multicenter neuroimaging studies
Source: Mol Psychiatry. 2023 Feb 15;28(7):3013–22. doi: 10.1038/s41380-023-01977-5 (PMC10615764; doi:10.1038/s41380-023-01977-5)
Supplement: Supplementary file 5 — Table S4 [file 41380_2023_1977_MOESM5_ESM.xlsx]

## Sheet: table s2
contrast	model	f1	sens	spec
MDD vs HC
	linear-SVM	60.38 (2.48)	60.57 (3.88)	60.21 (2.95)
	rbf-SVM	63.11 (2.31)	63.93 (3.32)	62.38 (4.14)
	GCN	61.29 (0.51)	61.47 (0.46)	61.47 (0.45)
MDD non-med vs HC
	linear-SVM	60.82 (2.25)	60.07 (5.48)	61.74 (4.42)
	rbf-SVM	60.83 (2.93)	61.98 (4.9)	59.76 (4.84)
	GCN	63.21 (2.16)	63.33 (2.13)	63.21 (2.16)
MDD med vs HC
	linear-SVM	65.2 (4.15)	65.18 (2.51)	65.12 (7.77)
	rbf-SVM	65.82 (3.93)	66.44 (3.5)	65.16 (6.74)
	GCN	66.32 (3.46)	66.69 (3.61)	66.5 (3.49)
MDD med vs MDD non-med
	linear-SVM	56.51 (4.28)	56.89 (5.1)	56.25 (5.37)
	rbf-SVM	60.98 (1.06)	63.55 (5.1)	58.43 (4.43)
	GCN	64.07 (0.7)	64.17 (0.6)	64.17 (0.6)
male vs female
	linear-SVM	70.2 (2.33)	71.01 (3.61)	69.48 (4.66)
	rbf-SVM	71.19 (3.09)	72.33 (1.9)	70.13 (6.1)
	GCN	68.25 (2.75)	68.28 (2.73)	68.27 (2.72)
