# Supplementary material for: Functional connectivity signatures of major depressive disorder: machine learning analysis of two multicenter neuroimaging studies
Source: Mol Psychiatry. 2023 Feb 15;28(7):3013–22. doi: 10.1038/s41380-023-01977-5 (PMC10615764; doi:10.1038/s41380-023-01977-5)
Supplement: Supplementary file 6 — Table S5 [file 41380_2023_1977_MOESM6_ESM.xlsx]

## Sheet: table_13_results_mddrest_main
contrast	model	f1	sens	spec
MDD vs HC
	linear-SVM	60.25 (1.87)	60.29 (1.76)	60.22 (2.89)
	rbf-SVM	61.1 (2.81)	62.99 (2.99)	59.3 (3.79)
	GCN	61.27(0.96)	61.38 (0.84)	61.31 (0.88)
MDD non-med vs HC
	linear-SVM	59.19 (2.92)	59.69 (3.05)	58.63 (2.91)
	rbf-SVM	60.23 (1.44)	59.33 (0.71)	61.07 (3.0)
	GCN	60.84 (4.1)	61.47 (3.04)	61.13 (3.4)
MDD med vs HC
	linear-SVM	61.45 (1.39)	63.73 (3.64)	59.28 (2.05)
	rbf-SVM	63.19 (2.44)	64.48 (3.93)	62.13 (4.16)
	GCN	63.83 (1.55)	63.96 (1.63)	63.85 (1.55)
MDD med vs MDD non-med
	linear-SVM	57.61 (3.61)	58.69 (5.2)	56.71 (3.28)
	rbf-SVM	63.28 (2.34)	69.68 (8.16)	57.73 (4.51)
	GCN	64.07 (0.7)	64.17 (0.6)	64.17 (0.6)
male vs female
	linear-SVM	70.6 (1.86)	71.22 (2.45)	70.13 (4.79)
	rbf-SVM	66.93 (2.24)	68.34 (4.13)	65.63 (3.68)
	GCN	64.75 (2.7)	65.1 (2.4)	64.9 (2.51)
