# Supplementary material for: Functional connectivity signatures of major depressive disorder: machine learning analysis of two multicenter neuroimaging studies
Source: Mol Psychiatry. 2023 Feb 15;28(7):3013–22. doi: 10.1038/s41380-023-01977-5 (PMC10615764; doi:10.1038/s41380-023-01977-5)
Supplement: Supplementary file 7 — Table S6 [file 41380_2023_1977_MOESM7_ESM.xlsx]

## Sheet: Sheet1
	MDD vs HC
	psymri
	ROI	Test accuracy drop (%)
	Precentral Gyrus R	6.54% (2.68)
*	Thalamus L	6.27% (2.17)
	Superior Parietal Lobule R	6.13% (3.12)
*	Heschl's Gyrus (includes H1 and H2) L	5.99% (3.88)
	Occipital Pole R	5.86% (3.93)
	Inferior Frontal Gyrus, pars opercularis R	5.73% (2.19)
	Temporal Pole R	5.73% (1.83)
	Lingual Gyrus R	5.73% (2.71)
	Pallidum R	5.54% (2.58)
	Middle Temporal Gyrus, anterior division L	5.32% (0.99)
	mddrest
	ROI	Test accuracy drop (%)
*	Thalamus R	4.62% (1.08)
	Middle Frontal Gyrus L	4.62% (0.73)
	Frontal Medial Cortex R	4.34% (0.88)
	Postcentral Gyrus R	4.28% (1.16)
*	Heschl's Gyrus (includes H1 and H2) L	4.12% (1.47)
	Insular Cortex L	4.06% (1.36)
	Frontal Orbital Cortex L	4.06% (1.84)
	Cuneal Cortex L	4.01% (1.80)
	Caudate R	3.95% (1.58)
	Frontal Pole R	3.84% (1.43)
	* ROIs appearing in both datasets
