# Supplementary material for: Functional connectivity signatures of major depressive disorder: machine learning analysis of two multicenter neuroimaging studies
Source: Mol Psychiatry. 2023 Feb 15;28(7):3013–22. doi: 10.1038/s41380-023-01977-5 (PMC10615764; doi:10.1038/s41380-023-01977-5)
Supplement: Supplementary file 8 — Table S7 [file 41380_2023_1977_MOESM8_ESM.xlsx]

## Sheet: Sheet1
	MDD vs HC
	psymri
	ROI	Test accuracy drop (%)
	R Precentral Gyrus	-2.34% (1.97 )
	R Superior Temporal Gyrus, ant.	-1.97% (1.49 )
	L Temporal Occipital Fusiform Cortex	-1.89% (1.7 )
*	L Putamen	-1.75% (1.03 )
	L Sup Parietal Lobule	-1.64% (1.38 )
	L Subcallosal Cortex	-1.63% (1.34 )
*	L Middle Temporal Gyrus, ant	-1.61% (0.58 )
	R Lingual Gyrus	-1.52% (1.78 )
	L Frontal Medial Cortex	-1.49% (1.78 )
	L Frontal Orbital Cortex	-1.43% (2.38 )
	mddrest
	ROI	Test accuracy drop (%)
	R Thalamus	-3.33% (1.54 )
	R Planum Polare	-1.98% (1.05 )
	L Thalamus	-1.76% (1.18 )
*	L Putamen	-1.42% (2.53 )
*	L Middle Temporal Gyrus, ant	-1.22% (1.2 )
	R Temporal Fusiform Cortex, post	-1.22% (1.29 )
	L Frontal Pole	-1.1% (2.34 )
	L Middle Temporal Gyrus	-1.05% (1.62 )
	L Heschl's Gyrus (includes H1 and H2)	-0.83% (1.93 )
	L Inferior Temporal Gyrus	-0.8% (1.12 )
	* ROIs appearing in both datasets
