# Supplementary material for: Functional connectivity signatures of major depressive disorder: machine learning analysis of two multicenter neuroimaging studies
Source: Mol Psychiatry. 2023 Feb 15;28(7):3013–22. doi: 10.1038/s41380-023-01977-5 (PMC10615764; doi:10.1038/s41380-023-01977-5)
Supplement: Supplementary file 9 — Table S8 [file 41380_2023_1977_MOESM9_ESM.xlsx]

## Sheet: Table_S6_ttest_MDD_acutevsHC_ps
ROI 1	ROI 2	t	p_corr
R Supracalcarine Cortex	L Supracalcarine Cortex	-4.73	0.01673
