# Supplementary material for: Functional connectivity signatures of major depressive disorder: machine learning analysis of two multicenter neuroimaging studies
Source: Mol Psychiatry. 2023 Feb 15;28(7):3013–22. doi: 10.1038/s41380-023-01977-5 (PMC10615764; doi:10.1038/s41380-023-01977-5)
Supplement: Supplementary file 10 — Table S9 [file 41380_2023_1977_MOESM10_ESM.xlsx]

## Sheet: Table_S7_ttest_MDD_acutevsHC_md
ROI 1	ROI 2	t	p_corr
L Thalamus	L Frontal Orbital Cortex	4.193	0.00015
R Thalamus	R Insular Cortex	4.107	0.0002
R Thalamus	R Postcentral Gyrus	4.101	0.0002
R Thalamus	L Frontal Orbital Cortex	4.1	0.0002
R Thalamus	L Central Opercular Cortex	3.997	0.00029
R Thalamus	R Central Opercular Cortex	3.939	0.00034
R Thalamus	L Postcentral Gyrus	3.861	0.00043
R Thalamus	R Precentral Gyrus	3.853	0.00044
R Thalamus	L Inferior Frontal Gyrus, pars triangularis	3.823	0.00047
R Thalamus	L Inferior Frontal Gyrus, pars opercularis	3.805	0.0005
L Thalamus	L Postcentral Gyrus	3.759	0.00057
R Thalamus	L Precentral Gyrus	3.747	0.00059
L Thalamus	L Central Opercular Cortex	3.711	0.00066
L Thalamus	L Precentral Gyrus	3.655	0.00078
L Thalamus	R Postcentral Gyrus	3.652	0.00078
R Thalamus	L Temporal Pole	3.618	0.00087
L Thalamus	L Insular Cortex	3.587	0.00095
L Thalamus	R Insular Cortex	3.517	0.00118
R Thalamus	R Planum Polare	3.497	0.00124
L Thalamus	L Temporal Pole	3.493	0.00126
L Thalamus	R Precentral Gyrus	3.473	0.00133
R Thalamus	R Subcallosal Cortex	3.403	0.00163
R Thalamus	R Frontal Orbital Cortex	3.389	0.00168
R Thalamus	R Superior Temporal Gyrus, anterior division	3.389	0.00168
L Thalamus	R Central Opercular Cortex	3.374	0.00175
L Thalamus	L Inferior Frontal Gyrus, pars opercularis	3.366	0.00179
R Thalamus	L Heschl's Gyrus (includes H1 and H2)	3.36	0.00182
R Thalamus	L Middle Temporal Gyrus, posterior division	3.34	0.00193
R Thalamus	R Superior Temporal Gyrus, posterior division	3.322	0.00203
R Thalamus	L Insular Cortex	3.308	0.00211
L Thalamus	L Inferior Frontal Gyrus, pars triangularis	3.275	0.0023
L Thalamus	R Cuneal Cortex	3.262	0.00237
R Thalamus	L Planum Polare	3.256	0.00241
L Thalamus	L Heschl's Gyrus (includes H1 and H2)	3.224	0.00263
R Thalamus	L Superior Temporal Gyrus, anterior division	3.173	0.003
R Thalamus	R Temporal Pole	3.168	0.00304
L Thalamus	R Subcallosal Cortex	3.147	0.00321
R Thalamus	L Temporal Occipital Fusiform Cortex	3.115	0.00349
R Thalamus	L Lateral Occipital Cortex, inferior division	3.111	0.00353
R Thalamus	R Lingual Gyrus	3.106	0.00357
L Thalamus	L Planum Polare	3.104	0.00358
R Thalamus	R Inferior Frontal Gyrus, pars opercularis	3.064	0.00398
L Thalamus	L Lateral Occipital Cortex, inferior division	3.032	0.00432
L Thalamus	R Frontal Orbital Cortex	3.031	0.00433
L Thalamus	R Inferior Frontal Gyrus, pars triangularis	2.998	0.00471
L Thalamus	R Inferior Frontal Gyrus, pars opercularis	2.997	0.00472
L Thalamus	R Occipital Fusiform Gyrus	2.979	0.00492
R Thalamus	L Middle Temporal Gyrus, anterior division	2.974	0.00498
L Thalamus	R Superior Temporal Gyrus, anterior division	2.974	0.00498
R Thalamus	R Middle Temporal Gyrus, posterior division	2.946	0.00531
L Thalamus	L Lingual Gyrus	2.934	0.00548
R Thalamus	L Lingual Gyrus	2.931	0.00552
L Thalamus	L Temporal Occipital Fusiform Cortex	2.931	0.00552
R Frontal Operculum Cortex	R Lateral Occipital Cortex, inferior division	2.931	0.00552
R Thalamus	R Lateral Occipital Cortex, inferior division	2.924	0.00562
R Thalamus	L Middle Temporal Gyrus, temporooccipital part	2.917	0.0057
L Thalamus	L Cuneal Cortex	2.914	0.00574
L Thalamus	R Lingual Gyrus	2.876	0.00634
L Thalamus	L Occipital Fusiform Gyrus	2.872	0.0064
R Thalamus	R Inferior Frontal Gyrus, pars triangularis	2.869	0.00646
L Thalamus	L Supracalcarine Cortex	2.865	0.00651
R Thalamus	R Parahippocampal Gyrus, anterior division	2.841	0.00694
L Thalamus	R Lateral Occipital Cortex, inferior division	2.83	0.00713
R Thalamus	L Superior Temporal Gyrus, posterior division	2.826	0.0072
L Thalamus	L Superior Temporal Gyrus, anterior division	2.822	0.00727
R Thalamus	R Planum Temporale	2.821	0.00729
L Thalamus	R Planum Polare	2.802	0.00761
L Thalamus	L Planum Temporale	2.781	0.008
L Thalamus	R Temporal Occipital Fusiform Cortex	2.779	0.00803
L Thalamus	L Middle Temporal Gyrus, posterior division	2.763	0.00835
R Thalamus	R Cuneal Cortex	2.734	0.00902
R Thalamus	R Middle Temporal Gyrus, anterior division	2.713	0.00949
L Thalamus	R Superior Temporal Gyrus, posterior division	2.713	0.00949
R Thalamus	R Heschl's Gyrus (includes H1 and H2)	2.713	0.0095
L Thalamus	R Parahippocampal Gyrus, anterior division	2.691	0.00999
L Thalamus	L Superior Temporal Gyrus, posterior division	2.648	0.011
R Thalamus	R Temporal Occipital Fusiform Cortex	2.621	0.01167
R Thalamus	L Planum Temporale	2.606	0.01206
R Thalamus	R Occipital Fusiform Gyrus	2.605	0.01206
R Thalamus	L Paracingulate Gyrus	2.604	0.0121
R Thalamus	L Inferior Temporal Gyrus, temporooccipital part	2.566	0.01316
L Thalamus	L Intracalcarine Cortex	2.554	0.01356
R Thalamus	L Occipital Fusiform Gyrus	2.52	0.01466
L Thalamus	L Subcallosal Cortex	2.482	0.01598
L Thalamus	R Temporal Pole	2.48	0.01606
L Thalamus	L Paracingulate Gyrus	2.473	0.0163
L Thalamus	R Middle Temporal Gyrus, posterior division	2.434	0.01776
L Thalamus	L Middle Temporal Gyrus, temporooccipital part	2.401	0.01909
R Cingulate Gyrus, anterior division	R Precentral Gyrus	2.35	0.02145
R Frontal Operculum Cortex	R Inferior Temporal Gyrus, posterior division	2.31	0.02337
R Heschl's Gyrus (includes H1 and H2)	R Frontal Operculum Cortex	2.307	0.02352
L Thalamus	R Intracalcarine Cortex	2.307	0.02352
L Thalamus	L Middle Temporal Gyrus, anterior division	2.297	0.02397
R Thalamus	R Middle Temporal Gyrus, temporooccipital part	2.289	0.02436
R Thalamus	L Cuneal Cortex	2.283	0.02471
R Thalamus	L Intracalcarine Cortex	2.275	0.02516
R Thalamus	L Lateral Occipital Cortex, superior division	2.259	0.02598
R Thalamus	L Supracalcarine Cortex	2.232	0.02751
L Thalamus	R Heschl's Gyrus (includes H1 and H2)	2.183	0.0305
R Thalamus	L Parietal Operculum Cortex	2.181	0.03059
L Brain-Stem	L Intracalcarine Cortex	2.17	0.0312
R Cingulate Gyrus, anterior division	R Postcentral Gyrus	2.17	0.0312
L Thalamus	L Occipital Pole	2.166	0.03143
R Brain-Stem	R Lingual Gyrus	2.157	0.03206
R Amygdala	R Thalamus	2.141	0.03314
L Thalamus	R Cingulate Gyrus, posterior division	2.129	0.03395
R Thalamus	R Intracalcarine Cortex	2.127	0.03407
L Thalamus	R Superior Parietal Lobule	2.121	0.03448
L Thalamus	R Supracalcarine Cortex	2.114	0.03491
L Caudate	L Frontal Orbital Cortex	2.111	0.03508
R Thalamus	R Superior Parietal Lobule	2.078	0.03737
R Thalamus	L Subcallosal Cortex	2.073	0.03775
R Frontal Operculum Cortex	L Middle Temporal Gyrus, posterior division	2.041	0.04014
R Thalamus	L Superior Parietal Lobule	2.036	0.0406
L Thalamus	R Precuneous Cortex	2.032	0.04091
L Thalamus	R Planum Temporale	2.027	0.04126
R Caudate	L Cuneal Cortex	2.001	0.0433
L Thalamus	L Parietal Operculum Cortex	1.994	0.04387
L Thalamus	R Lateral Occipital Cortex, superior division	1.989	0.04421
L Brain-Stem	R Lingual Gyrus	1.982	0.0448
L Thalamus	L Lateral Occipital Cortex, superior division	1.977	0.04512
L Thalamus	L Superior Parietal Lobule	1.966	0.0461
R Thalamus	R Supracalcarine Cortex	1.96	0.04655
L Brain-Stem	R Intracalcarine Cortex	1.96	0.04656
L Amygdala	R Thalamus	1.943	0.04814
R Frontal Operculum Cortex	L Angular Gyrus	1.924	0.04985
R Paracingulate Gyrus	R Inferior Frontal Gyrus, pars opercularis	1.923	0.04992
R Temporal Fusiform Cortex, posterior division	R Lingual Gyrus	-1.923	0.04998
L Frontal Orbital Cortex	L Inferior Frontal Gyrus, pars triangularis	-1.924	0.04983
R Heschl's Gyrus (includes H1 and H2)	L Cingulate Gyrus, anterior division	-1.925	0.04976
R Temporal Fusiform Cortex, posterior division	R Superior Temporal Gyrus, posterior division	-1.925	0.04977
R Pallidum	L Superior Frontal Gyrus	-1.925	0.04978
L Amygdala	R Parietal Operculum Cortex	-1.925	0.04978
R Superior Parietal Lobule	R Superior Temporal Gyrus, anterior division	-1.928	0.04952
R Parahippocampal Gyrus, posterior division	L Superior Frontal Gyrus	-1.929	0.04941
R Superior Frontal Gyrus	L Superior Frontal Gyrus	-1.929	0.04941
L Temporal Occipital Fusiform Cortex	L Inferior Temporal Gyrus, anterior division	-1.931	0.04915
R Cingulate Gyrus, anterior division	R Lateral Occipital Cortex, superior division	-1.931	0.04915
L Planum Polare	L Precentral Gyrus	-1.931	0.04922
L Accumbens	R Middle Temporal Gyrus, temporooccipital part	-1.932	0.04906
R Putamen	L Occipital Fusiform Gyrus	-1.933	0.049
R Amygdala	R Middle Temporal Gyrus, posterior division	-1.934	0.04888
R Brain-Stem	R Precuneous Cortex	-1.934	0.04888
R Caudate	R Parietal Operculum Cortex	-1.934	0.04896
R Frontal Orbital Cortex	L Angular Gyrus	-1.935	0.04882
L Inferior Temporal Gyrus, temporooccipital part	L Temporal Pole	-1.935	0.04882
L Pallidum	R Inferior Temporal Gyrus, anterior division	-1.936	0.04871
L Parahippocampal Gyrus, posterior division	R Frontal Pole	-1.937	0.04863
L Heschl's Gyrus (includes H1 and H2)	R Inferior Temporal Gyrus, temporooccipital part	-1.937	0.04863
L Central Opercular Cortex	L Frontal Pole	-1.938	0.04855
R Planum Polare	L Temporal Occipital Fusiform Cortex	-1.939	0.04844
R Amygdala	R Insular Cortex	-1.94	0.04839
R Angular Gyrus	R Supramarginal Gyrus, posterior division	-1.941	0.04824
R Supramarginal Gyrus, anterior division	L Frontal Pole	-1.941	0.0483
R Parahippocampal Gyrus, anterior division	R Inferior Frontal Gyrus, pars opercularis	-1.942	0.04814
R Occipital Pole	L Planum Polare	-1.942	0.04815
R Middle Temporal Gyrus, anterior division	L Inferior Frontal Gyrus, pars opercularis	-1.943	0.04814
L Inferior Temporal Gyrus, posterior division	L Insular Cortex	-1.944	0.04802
L Temporal Fusiform Cortex, posterior division	R Precuneous Cortex	-1.944	0.04802
L Inferior Temporal Gyrus, temporooccipital part	R Superior Temporal Gyrus, anterior division	-1.944	0.04802
R Heschl's Gyrus (includes H1 and H2)	R Subcallosal Cortex	-1.945	0.04799
R Lateral Occipital Cortex, superior division	L Temporal Pole	-1.946	0.04781
R Occipital Fusiform Gyrus	R Cuneal Cortex	-1.947	0.04772
R Inferior Temporal Gyrus, temporooccipital part	L Middle Temporal Gyrus, anterior division	-1.947	0.04778
R Occipital Fusiform Gyrus	R Inferior Frontal Gyrus, pars opercularis	-1.948	0.04764
R Middle Temporal Gyrus, temporooccipital part	L Middle Frontal Gyrus	-1.949	0.04754
L Juxtapositional Lobule Cortex (formerly Supplementary Motor Cortex)	L Superior Parietal Lobule	-1.949	0.04754
R Supracalcarine Cortex	R Parahippocampal Gyrus, anterior division	-1.949	0.04757
R Occipital Fusiform Gyrus	L Supramarginal Gyrus, posterior division	-1.95	0.0475
L Temporal Fusiform Cortex, anterior division	R Cingulate Gyrus, posterior division	-1.953	0.04724
R Angular Gyrus	R Temporal Pole	-1.953	0.04724
R Hippocampus	L Inferior Temporal Gyrus, posterior division	-1.954	0.04709
R Intracalcarine Cortex	L Supramarginal Gyrus, posterior division	-1.955	0.04699
R Frontal Medial Cortex	R Insular Cortex	-1.955	0.04699
L Cuneal Cortex	L Precuneous Cortex	-1.957	0.04685
R Temporal Fusiform Cortex, anterior division	L Middle Frontal Gyrus	-1.958	0.04677
R Hippocampus	R Postcentral Gyrus	-1.958	0.04677
L Parahippocampal Gyrus, anterior division	L Precuneous Cortex	-1.959	0.04665
L Parahippocampal Gyrus, anterior division	L Cingulate Gyrus, posterior division	-1.96	0.04658
L Cingulate Gyrus, anterior division	L Middle Frontal Gyrus	-1.96	0.04658
R Central Opercular Cortex	L Cingulate Gyrus, posterior division	-1.961	0.0465
L Middle Temporal Gyrus, posterior division	L Middle Frontal Gyrus	-1.961	0.04654
L Parietal Operculum Cortex	R Cingulate Gyrus, anterior division	-1.961	0.04654
R Paracingulate Gyrus	R Superior Temporal Gyrus, posterior division	-1.963	0.0463
L Supramarginal Gyrus, anterior division	R Temporal Pole	-1.963	0.04631
R Cingulate Gyrus, anterior division	R Temporal Pole	-1.964	0.04619
R Temporal Fusiform Cortex, anterior division	R Cingulate Gyrus, posterior division	-1.964	0.04625
L Lingual Gyrus	L Precuneous Cortex	-1.965	0.04619
L Frontal Orbital Cortex	R Intracalcarine Cortex	-1.965	0.04619
L Central Opercular Cortex	R Lateral Occipital Cortex, superior division	-1.966	0.04608
L Putamen	R Frontal Medial Cortex	-1.966	0.0461
R Heschl's Gyrus (includes H1 and H2)	R Parietal Operculum Cortex	-1.967	0.04595
R Brain-Stem	L Precuneous Cortex	-1.968	0.0459
R Juxtapositional Lobule Cortex (formerly Supplementary Motor Cortex)	R Supramarginal Gyrus, posterior division	-1.968	0.0459
R Precuneous Cortex	R Middle Temporal Gyrus, anterior division	-1.968	0.04592
R Temporal Fusiform Cortex, posterior division	L Inferior Temporal Gyrus, anterior division	-1.969	0.04581
L Pallidum	L Cuneal Cortex	-1.969	0.04582
L Putamen	R Cingulate Gyrus, anterior division	-1.97	0.04576
R Planum Polare	R Precentral Gyrus	-1.971	0.04571
L Central Opercular Cortex	L Inferior Frontal Gyrus, pars triangularis	-1.972	0.0456
L Temporal Occipital Fusiform Cortex	L Inferior Temporal Gyrus, posterior division	-1.972	0.0456
R Pallidum	L Caudate	-1.975	0.0453
R Hippocampus	L Supramarginal Gyrus, anterior division	-1.975	0.0453
R Planum Polare	L Temporal Pole	-1.975	0.0453
L Frontal Operculum Cortex	R Cingulate Gyrus, anterior division	-1.976	0.0452
R Frontal Orbital Cortex	L Cuneal Cortex	-1.976	0.04525
L Putamen	L Frontal Operculum Cortex	-1.977	0.04512
L Temporal Fusiform Cortex, anterior division	L Inferior Frontal Gyrus, pars triangularis	-1.977	0.04514
R Middle Temporal Gyrus, temporooccipital part	L Insular Cortex	-1.978	0.04507
L Supramarginal Gyrus, anterior division	L Precentral Gyrus	-1.978	0.04507
R Precuneous Cortex	L Subcallosal Cortex	-1.978	0.04508
R Frontal Orbital Cortex	L Precentral Gyrus	-1.979	0.04498
R Accumbens	R Pallidum	-1.979	0.04498
L Superior Parietal Lobule	R Inferior Frontal Gyrus, pars triangularis	-1.98	0.04492
L Amygdala	R Juxtapositional Lobule Cortex (formerly Supplementary Motor Cortex)	-1.98	0.04492
R Accumbens	R Middle Temporal Gyrus, temporooccipital part	-1.98	0.04492
L Middle Temporal Gyrus, anterior division	R Precentral Gyrus	-1.98	0.04494
R Planum Temporale	R Inferior Frontal Gyrus, pars triangularis	-1.98	0.04495
L Cingulate Gyrus, posterior division	L Inferior Temporal Gyrus, posterior division	-1.981	0.04489
L Brain-Stem	R Inferior Temporal Gyrus, temporooccipital part	-1.981	0.04489
R Inferior Frontal Gyrus, pars triangularis	R Insular Cortex	-1.981	0.04489
L Juxtapositional Lobule Cortex (formerly Supplementary Motor Cortex)	R Middle Temporal Gyrus, posterior division	-1.981	0.0449
R Juxtapositional Lobule Cortex (formerly Supplementary Motor Cortex)	R Middle Temporal Gyrus, temporooccipital part	-1.983	0.04476
R Hippocampus	R Inferior Temporal Gyrus, posterior division	-1.983	0.04477
L Parahippocampal Gyrus, posterior division	L Superior Temporal Gyrus, anterior division	-1.984	0.04467
L Parahippocampal Gyrus, posterior division	R Superior Temporal Gyrus, anterior division	-1.984	0.04467
L Putamen	L Occipital Fusiform Gyrus	-1.985	0.04456
R Temporal Fusiform Cortex, anterior division	R Precuneous Cortex	-1.985	0.04458
L Temporal Occipital Fusiform Cortex	L Middle Frontal Gyrus	-1.986	0.04451
L Amygdala	L Superior Parietal Lobule	-1.987	0.04441
R Postcentral Gyrus	L Middle Temporal Gyrus, anterior division	-1.989	0.04421
L Occipital Pole	R Inferior Temporal Gyrus, anterior division	-1.989	0.04421
R Brain-Stem	R Paracingulate Gyrus	-1.989	0.04425
L Parietal Operculum Cortex	R Frontal Operculum Cortex	-1.99	0.04413
R Parahippocampal Gyrus, posterior division	L Cingulate Gyrus, anterior division	-1.99	0.04416
R Putamen	R Inferior Temporal Gyrus, anterior division	-1.992	0.04397
R Inferior Frontal Gyrus, pars opercularis	R Insular Cortex	-1.992	0.04401
L Supracalcarine Cortex	L Temporal Fusiform Cortex, anterior division	-1.993	0.04392
L Parahippocampal Gyrus, posterior division	L Parahippocampal Gyrus, anterior division	-1.993	0.04394
R Parahippocampal Gyrus, posterior division	R Frontal Medial Cortex	-1.993	0.04394
R Subcallosal Cortex	R Supramarginal Gyrus, anterior division	-1.993	0.04394
R Temporal Fusiform Cortex, anterior division	L Precuneous Cortex	-1.994	0.04385
R Subcallosal Cortex	L Inferior Temporal Gyrus, temporooccipital part	-1.994	0.04387
R Parahippocampal Gyrus, posterior division	L Parahippocampal Gyrus, anterior division	-1.994	0.04387
L Cingulate Gyrus, anterior division	R Superior Temporal Gyrus, posterior division	-1.994	0.04387
R Lingual Gyrus	R Parahippocampal Gyrus, anterior division	-1.995	0.04379
R Occipital Fusiform Gyrus	R Middle Temporal Gyrus, posterior division	-1.995	0.04382
L Accumbens	R Precuneous Cortex	-1.996	0.04368
R Central Opercular Cortex	R Postcentral Gyrus	-1.997	0.04366
L Temporal Occipital Fusiform Cortex	R Middle Temporal Gyrus, posterior division	-1.998	0.04359
L Precuneous Cortex	R Precentral Gyrus	-2	0.0433
L Amygdala	L Precuneous Cortex	-2.001	0.04326
R Occipital Fusiform Gyrus	L Frontal Pole	-2.001	0.0433
R Amygdala	L Parahippocampal Gyrus, posterior division	-2.002	0.04318
R Pallidum	L Middle Temporal Gyrus, posterior division	-2.002	0.0432
R Planum Polare	R Occipital Fusiform Gyrus	-2.002	0.0432
R Inferior Temporal Gyrus, posterior division	L Inferior Frontal Gyrus, pars triangularis	-2.003	0.04316
L Parahippocampal Gyrus, posterior division	L Angular Gyrus	-2.005	0.04296
R Frontal Orbital Cortex	R Frontal Medial Cortex	-2.006	0.04284
L Cuneal Cortex	R Lateral Occipital Cortex, superior division	-2.006	0.04286
R Occipital Pole	R Cuneal Cortex	-2.007	0.04282
R Amygdala	R Caudate	-2.008	0.04269
L Juxtapositional Lobule Cortex (formerly Supplementary Motor Cortex)	R Lateral Occipital Cortex, superior division	-2.008	0.04269
R Subcallosal Cortex	R Middle Temporal Gyrus, anterior division	-2.009	0.0426
R Accumbens	L Cingulate Gyrus, anterior division	-2.01	0.04256
R Supramarginal Gyrus, posterior division	L Middle Frontal Gyrus	-2.01	0.04256
R Parietal Operculum Cortex	L Superior Parietal Lobule	-2.01	0.04256
R Subcallosal Cortex	R Middle Temporal Gyrus, posterior division	-2.01	0.04256
L Hippocampus	R Occipital Fusiform Gyrus	-2.01	0.04256
L Frontal Operculum Cortex	L Supramarginal Gyrus, anterior division	-2.011	0.0425
R Planum Temporale	R Inferior Frontal Gyrus, pars opercularis	-2.013	0.04228
R Parahippocampal Gyrus, posterior division	R Frontal Pole	-2.013	0.04229
R Central Opercular Cortex	R Lateral Occipital Cortex, superior division	-2.013	0.04232
R Intracalcarine Cortex	R Middle Temporal Gyrus, anterior division	-2.013	0.04232
L Subcallosal Cortex	L Intracalcarine Cortex	-2.014	0.04221
L Frontal Medial Cortex	R Lateral Occipital Cortex, superior division	-2.014	0.04224
R Accumbens	L Planum Temporale	-2.016	0.04208
L Brain-Stem	L Supramarginal Gyrus, anterior division	-2.016	0.04208
L Occipital Pole	R Middle Temporal Gyrus, posterior division	-2.016	0.04209
L Juxtapositional Lobule Cortex (formerly Supplementary Motor Cortex)	R Supramarginal Gyrus, posterior division	-2.016	0.04209
R Supramarginal Gyrus, posterior division	L Insular Cortex	-2.017	0.04201
R Intracalcarine Cortex	R Inferior Frontal Gyrus, pars opercularis	-2.017	0.04201
R Accumbens	L Superior Parietal Lobule	-2.017	0.04206
L Accumbens	R Juxtapositional Lobule Cortex (formerly Supplementary Motor Cortex)	-2.017	0.04206
R Cingulate Gyrus, posterior division	R Lateral Occipital Cortex, superior division	-2.017	0.04206
L Occipital Fusiform Gyrus	L Supramarginal Gyrus, posterior division	-2.018	0.04196
R Middle Temporal Gyrus, anterior division	R Superior Frontal Gyrus	-2.018	0.04199
L Precuneous Cortex	R Cingulate Gyrus, anterior division	-2.018	0.04201
R Inferior Temporal Gyrus, anterior division	L Precentral Gyrus	-2.02	0.04181
L Accumbens	R Frontal Pole	-2.02	0.04185
L Frontal Medial Cortex	L Supramarginal Gyrus, anterior division	-2.021	0.04176
R Central Opercular Cortex	R Frontal Orbital Cortex	-2.021	0.04179
R Central Opercular Cortex	R Middle Temporal Gyrus, posterior division	-2.022	0.04163
R Hippocampus	L Temporal Occipital Fusiform Cortex	-2.023	0.04155
R Amygdala	L Pallidum	-2.023	0.04157
L Temporal Fusiform Cortex, posterior division	R Supramarginal Gyrus, anterior division	-2.023	0.04157
L Cuneal Cortex	R Supramarginal Gyrus, posterior division	-2.024	0.04148
L Lingual Gyrus	R Cingulate Gyrus, anterior division	-2.025	0.0414
L Temporal Fusiform Cortex, posterior division	R Intracalcarine Cortex	-2.025	0.04143
L Cuneal Cortex	L Inferior Frontal Gyrus, pars triangularis	-2.027	0.04124
R Frontal Orbital Cortex	R Lateral Occipital Cortex, inferior division	-2.029	0.04108
L Pallidum	R Planum Temporale	-2.029	0.04108
L Planum Polare	R Precentral Gyrus	-2.029	0.04108
L Hippocampus	R Precentral Gyrus	-2.029	0.04109
L Supramarginal Gyrus, posterior division	R Superior Frontal Gyrus	-2.029	0.04113
L Amygdala	L Precentral Gyrus	-2.03	0.04104
L Brain-Stem	R Supramarginal Gyrus, posterior division	-2.03	0.04106
L Parahippocampal Gyrus, posterior division	L Superior Temporal Gyrus, posterior division	-2.032	0.04091
R Frontal Orbital Cortex	L Inferior Frontal Gyrus, pars opercularis	-2.033	0.0408
L Pallidum	R Heschl's Gyrus (includes H1 and H2)	-2.033	0.04083
L Precuneous Cortex	L Temporal Pole	-2.034	0.04075
R Lingual Gyrus	L Inferior Frontal Gyrus, pars triangularis	-2.035	0.04065
L Postcentral Gyrus	R Inferior Temporal Gyrus, posterior division	-2.037	0.04043
R Middle Frontal Gyrus	L Frontal Pole	-2.038	0.04037
R Angular Gyrus	R Superior Temporal Gyrus, anterior division	-2.038	0.04037
R Heschl's Gyrus (includes H1 and H2)	R Inferior Temporal Gyrus, posterior division	-2.038	0.04039
L Temporal Fusiform Cortex, posterior division	R Cuneal Cortex	-2.039	0.04032
L Planum Polare	R Middle Temporal Gyrus, posterior division	-2.041	0.04014
R Parahippocampal Gyrus, anterior division	R Juxtapositional Lobule Cortex (formerly Supplementary Motor Cortex)	-2.041	0.04015
L Temporal Fusiform Cortex, posterior division	R Lingual Gyrus	-2.041	0.04015
L Accumbens	L Planum Temporale	-2.041	0.04016
R Planum Temporale	L Supramarginal Gyrus, posterior division	-2.042	0.04009
R Parietal Operculum Cortex	R Temporal Fusiform Cortex, posterior division	-2.043	0.04004
R Temporal Occipital Fusiform Cortex	L Inferior Frontal Gyrus, pars triangularis	-2.044	0.03996
L Hippocampus	L Caudate	-2.045	0.03988
L Frontal Medial Cortex	R Frontal Pole	-2.045	0.0399
L Precuneous Cortex	R Intracalcarine Cortex	-2.045	0.0399
L Middle Temporal Gyrus, temporooccipital part	L Insular Cortex	-2.046	0.03978
L Frontal Orbital Cortex	R Inferior Frontal Gyrus, pars opercularis	-2.047	0.03975
R Temporal Occipital Fusiform Cortex	L Middle Temporal Gyrus, posterior division	-2.048	0.03958
R Occipital Pole	R Frontal Medial Cortex	-2.049	0.03951
L Parietal Operculum Cortex	L Supramarginal Gyrus, anterior division	-2.049	0.03958
R Superior Parietal Lobule	L Inferior Frontal Gyrus, pars opercularis	-2.05	0.03946
L Cingulate Gyrus, posterior division	L Superior Temporal Gyrus, anterior division	-2.051	0.03943
L Brain-Stem	R Frontal Pole	-2.052	0.0393
R Amygdala	L Juxtapositional Lobule Cortex (formerly Supplementary Motor Cortex)	-2.054	0.03912
R Cingulate Gyrus, anterior division	L Frontal Pole	-2.054	0.03917
L Putamen	R Occipital Fusiform Gyrus	-2.054	0.03917
R Precuneous Cortex	L Superior Parietal Lobule	-2.055	0.03906
L Planum Polare	L Temporal Fusiform Cortex, posterior division	-2.055	0.03906
R Parahippocampal Gyrus, posterior division	R Middle Temporal Gyrus, temporooccipital part	-2.057	0.03891
R Temporal Fusiform Cortex, posterior division	R Temporal Pole	-2.057	0.03891
R Juxtapositional Lobule Cortex (formerly Supplementary Motor Cortex)	R Lateral Occipital Cortex, inferior division	-2.058	0.03879
L Inferior Frontal Gyrus, pars triangularis	L Insular Cortex	-2.06	0.03864
R Parahippocampal Gyrus, posterior division	L Superior Temporal Gyrus, anterior division	-2.06	0.03867
L Frontal Operculum Cortex	R Temporal Pole	-2.06	0.0387
L Inferior Temporal Gyrus, posterior division	L Inferior Frontal Gyrus, pars opercularis	-2.061	0.03857
L Lateral Occipital Cortex, superior division	R Middle Temporal Gyrus, temporooccipital part	-2.061	0.03861
L Parietal Operculum Cortex	L Precuneous Cortex	-2.062	0.03849
L Planum Polare	L Parahippocampal Gyrus, posterior division	-2.063	0.03848
R Temporal Fusiform Cortex, anterior division	R Superior Temporal Gyrus, anterior division	-2.063	0.03848
R Planum Polare	L Precentral Gyrus	-2.064	0.0384
R Amygdala	L Supracalcarine Cortex	-2.064	0.03841
L Cingulate Gyrus, posterior division	L Supramarginal Gyrus, posterior division	-2.064	0.03841
L Parietal Operculum Cortex	R Middle Temporal Gyrus, temporooccipital part	-2.064	0.03841
L Putamen	R Superior Parietal Lobule	-2.064	0.03841
R Amygdala	R Superior Temporal Gyrus, anterior division	-2.064	0.03842
R Lateral Occipital Cortex, superior division	R Middle Temporal Gyrus, posterior division	-2.066	0.03825
L Cingulate Gyrus, posterior division	L Subcallosal Cortex	-2.066	0.03828
R Hippocampus	R Frontal Pole	-2.066	0.03828
L Frontal Operculum Cortex	L Cingulate Gyrus, anterior division	-2.068	0.03811
R Inferior Temporal Gyrus, temporooccipital part	L Inferior Frontal Gyrus, pars opercularis	-2.068	0.03812
L Intracalcarine Cortex	L Supramarginal Gyrus, posterior division	-2.068	0.03813
R Cingulate Gyrus, anterior division	R Paracingulate Gyrus	-2.068	0.03814
L Frontal Orbital Cortex	L Frontal Medial Cortex	-2.07	0.038
L Frontal Operculum Cortex	L Juxtapositional Lobule Cortex (formerly Supplementary Motor Cortex)	-2.071	0.03794
R Putamen	L Precuneous Cortex	-2.071	0.03794
L Temporal Fusiform Cortex, posterior division	R Inferior Temporal Gyrus, posterior division	-2.072	0.0378
L Precuneous Cortex	L Postcentral Gyrus	-2.072	0.03787
L Supracalcarine Cortex	L Postcentral Gyrus	-2.074	0.03766
R Subcallosal Cortex	L Superior Frontal Gyrus	-2.074	0.03769
L Parahippocampal Gyrus, anterior division	L Inferior Frontal Gyrus, pars triangularis	-2.075	0.0376
R Parahippocampal Gyrus, posterior division	L Frontal Medial Cortex	-2.075	0.03762
R Occipital Pole	R Cingulate Gyrus, posterior division	-2.076	0.03757
L Precuneous Cortex	L Superior Temporal Gyrus, anterior division	-2.077	0.03744
L Planum Polare	R Superior Temporal Gyrus, posterior division	-2.078	0.03737
R Frontal Operculum Cortex	R Juxtapositional Lobule Cortex (formerly Supplementary Motor Cortex)	-2.08	0.03719
R Occipital Fusiform Gyrus	L Frontal Medial Cortex	-2.081	0.03718
L Amygdala	L Inferior Temporal Gyrus, posterior division	-2.081	0.03718
R Planum Polare	R Insular Cortex	-2.081	0.03718
R Supramarginal Gyrus, posterior division	R Middle Frontal Gyrus	-2.081	0.03718
R Lateral Occipital Cortex, superior division	R Temporal Pole	-2.081	0.03718
L Middle Temporal Gyrus, posterior division	R Superior Frontal Gyrus	-2.082	0.03711
L Postcentral Gyrus	L Insular Cortex	-2.082	0.03712
R Planum Polare	L Inferior Frontal Gyrus, pars triangularis	-2.082	0.03715
L Accumbens	L Inferior Temporal Gyrus, temporooccipital part	-2.083	0.03704
L Supracalcarine Cortex	R Inferior Temporal Gyrus, temporooccipital part	-2.084	0.03697
L Accumbens	L Lateral Occipital Cortex, superior division	-2.086	0.03681
L Amygdala	L Frontal Operculum Cortex	-2.086	0.03682
L Heschl's Gyrus (includes H1 and H2)	L Juxtapositional Lobule Cortex (formerly Supplementary Motor Cortex)	-2.086	0.03682
L Frontal Orbital Cortex	L Precuneous Cortex	-2.086	0.03684
L Temporal Occipital Fusiform Cortex	R Frontal Orbital Cortex	-2.087	0.03674
L Superior Temporal Gyrus, anterior division	L Superior Frontal Gyrus	-2.087	0.03679
R Putamen	R Frontal Medial Cortex	-2.087	0.03679
R Planum Polare	R Parahippocampal Gyrus, anterior division	-2.088	0.03669
R Planum Polare	L Frontal Operculum Cortex	-2.088	0.03672
R Supracalcarine Cortex	L Planum Polare	-2.089	0.03662
L Planum Polare	R Parietal Operculum Cortex	-2.09	0.03656
L Putamen	L Cingulate Gyrus, anterior division	-2.09	0.03657
R Occipital Pole	L Middle Frontal Gyrus	-2.09	0.03657
R Parietal Operculum Cortex	R Temporal Fusiform Cortex, anterior division	-2.091	0.03649
R Middle Temporal Gyrus, anterior division	L Precentral Gyrus	-2.091	0.03654
L Cuneal Cortex	L Inferior Frontal Gyrus, pars opercularis	-2.092	0.03646
R Parahippocampal Gyrus, posterior division	R Cingulate Gyrus, anterior division	-2.093	0.03633
L Juxtapositional Lobule Cortex (formerly Supplementary Motor Cortex)	L Inferior Temporal Gyrus, anterior division	-2.093	0.03636
R Accumbens	R Temporal Fusiform Cortex, posterior division	-2.093	0.03636
R Caudate	L Inferior Temporal Gyrus, posterior division	-2.094	0.03632
R Supramarginal Gyrus, posterior division	R Inferior Temporal Gyrus, posterior division	-2.095	0.03624
R Precuneous Cortex	R Inferior Temporal Gyrus, temporooccipital part	-2.097	0.03604
L Supramarginal Gyrus, anterior division	L Temporal Pole	-2.098	0.03597
L Intracalcarine Cortex	R Middle Temporal Gyrus, anterior division	-2.098	0.03599
L Accumbens	L Middle Frontal Gyrus	-2.098	0.03601
L Planum Temporale	L Heschl's Gyrus (includes H1 and H2)	-2.101	0.03573
L Temporal Fusiform Cortex, posterior division	L Middle Temporal Gyrus, posterior division	-2.101	0.03574
L Temporal Fusiform Cortex, posterior division	R Insular Cortex	-2.103	0.03562
R Temporal Occipital Fusiform Cortex	L Inferior Temporal Gyrus, posterior division	-2.105	0.03544
L Inferior Temporal Gyrus, temporooccipital part	R Inferior Temporal Gyrus, anterior division	-2.105	0.03544
L Planum Temporale	R Inferior Temporal Gyrus, posterior division	-2.105	0.03544
L Pallidum	L Inferior Temporal Gyrus, posterior division	-2.105	0.03547
R Hippocampus	L Inferior Temporal Gyrus, anterior division	-2.107	0.03527
L Accumbens	L Parietal Operculum Cortex	-2.108	0.03522
R Juxtapositional Lobule Cortex (formerly Supplementary Motor Cortex)	L Lateral Occipital Cortex, superior division	-2.108	0.03523
R Parietal Operculum Cortex	L Supramarginal Gyrus, anterior division	-2.108	0.03523
R Angular Gyrus	L Middle Frontal Gyrus	-2.109	0.03516
L Occipital Pole	L Supracalcarine Cortex	-2.109	0.0352
L Inferior Temporal Gyrus, posterior division	R Middle Temporal Gyrus, temporooccipital part	-2.11	0.03508
L Planum Temporale	R Juxtapositional Lobule Cortex (formerly Supplementary Motor Cortex)	-2.11	0.03513
R Paracingulate Gyrus	R Inferior Temporal Gyrus, posterior division	-2.11	0.03515
R Paracingulate Gyrus	L Supramarginal Gyrus, posterior division	-2.111	0.03507
L Heschl's Gyrus (includes H1 and H2)	R Middle Temporal Gyrus, temporooccipital part	-2.111	0.03507
L Juxtapositional Lobule Cortex (formerly Supplementary Motor Cortex)	R Superior Parietal Lobule	-2.111	0.03507
R Precuneous Cortex	L Temporal Pole	-2.111	0.03508
L Occipital Pole	L Middle Temporal Gyrus, anterior division	-2.113	0.03492
R Subcallosal Cortex	R Frontal Pole	-2.113	0.03492
R Superior Temporal Gyrus, posterior division	R Insular Cortex	-2.113	0.03492
L Caudate	R Parietal Operculum Cortex	-2.113	0.03492
R Frontal Orbital Cortex	R Supramarginal Gyrus, anterior division	-2.114	0.0349
L Pallidum	R Superior Parietal Lobule	-2.114	0.03491
L Supramarginal Gyrus, posterior division	L Superior Frontal Gyrus	-2.115	0.03483
L Supracalcarine Cortex	R Supramarginal Gyrus, posterior division	-2.115	0.03483
L Accumbens	R Planum Temporale	-2.115	0.03486
L Pallidum	R Temporal Fusiform Cortex, anterior division	-2.115	0.03486
L Cingulate Gyrus, posterior division	R Cingulate Gyrus, anterior division	-2.116	0.03477
L Parietal Operculum Cortex	R Juxtapositional Lobule Cortex (formerly Supplementary Motor Cortex)	-2.116	0.03477
L Cingulate Gyrus, posterior division	R Superior Frontal Gyrus	-2.118	0.03466
L Parahippocampal Gyrus, posterior division	L Middle Frontal Gyrus	-2.119	0.03457
R Caudate	L Thalamus	-2.119	0.0346
L Amygdala	L Planum Polare	-2.119	0.03461
L Putamen	L Brain-Stem	-2.12	0.03449
L Central Opercular Cortex	R Inferior Temporal Gyrus, temporooccipital part	-2.123	0.03432
L Parietal Operculum Cortex	R Supramarginal Gyrus, anterior division	-2.124	0.0342
L Planum Polare	R Temporal Fusiform Cortex, anterior division	-2.125	0.03412
R Brain-Stem	R Cingulate Gyrus, posterior division	-2.125	0.03416
L Caudate	R Juxtapositional Lobule Cortex (formerly Supplementary Motor Cortex)	-2.125	0.03416
L Temporal Fusiform Cortex, posterior division	L Parahippocampal Gyrus, posterior division	-2.126	0.03408
L Temporal Fusiform Cortex, anterior division	L Inferior Temporal Gyrus, posterior division	-2.126	0.03409
R Cingulate Gyrus, anterior division	R Intracalcarine Cortex	-2.126	0.03411
L Inferior Temporal Gyrus, anterior division	R Precentral Gyrus	-2.126	0.03411
L Superior Parietal Lobule	R Inferior Temporal Gyrus, posterior division	-2.127	0.03404
R Parietal Operculum Cortex	R Superior Temporal Gyrus, posterior division	-2.127	0.03406
R Supramarginal Gyrus, anterior division	L Inferior Frontal Gyrus, pars triangularis	-2.128	0.03396
L Parietal Operculum Cortex	R Paracingulate Gyrus	-2.128	0.03403
L Hippocampus	L Middle Frontal Gyrus	-2.129	0.03394
L Putamen	L Lateral Occipital Cortex, inferior division	-2.129	0.03395
L Planum Polare	R Central Opercular Cortex	-2.13	0.03386
R Pallidum	R Planum Temporale	-2.131	0.03382
R Paracingulate Gyrus	L Middle Frontal Gyrus	-2.132	0.03371
L Amygdala	R Middle Temporal Gyrus, posterior division	-2.132	0.03371
L Cingulate Gyrus, anterior division	L Superior Temporal Gyrus, posterior division	-2.132	0.03372
L Cingulate Gyrus, anterior division	L Inferior Temporal Gyrus, posterior division	-2.135	0.03354
R Hippocampus	L Supramarginal Gyrus, posterior division	-2.135	0.03354
L Precentral Gyrus	L Inferior Frontal Gyrus, pars opercularis	-2.136	0.03342
R Accumbens	L Subcallosal Cortex	-2.136	0.03347
L Paracingulate Gyrus	R Temporal Pole	-2.137	0.03337
L Putamen	L Supracalcarine Cortex	-2.137	0.0334
R Subcallosal Cortex	R Juxtapositional Lobule Cortex (formerly Supplementary Motor Cortex)	-2.137	0.0334
R Amygdala	R Middle Temporal Gyrus, anterior division	-2.139	0.03329
L Precuneous Cortex	L Frontal Medial Cortex	-2.14	0.0332
L Superior Temporal Gyrus, anterior division	L Insular Cortex	-2.141	0.03309
L Hippocampus	L Frontal Orbital Cortex	-2.143	0.03295
R Precuneous Cortex	R Lateral Occipital Cortex, superior division	-2.143	0.03295
R Accumbens	R Juxtapositional Lobule Cortex (formerly Supplementary Motor Cortex)	-2.143	0.033
R Planum Polare	R Frontal Orbital Cortex	-2.145	0.03281
R Planum Temporale	R Superior Parietal Lobule	-2.145	0.03284
L Cingulate Gyrus, posterior division	L Paracingulate Gyrus	-2.146	0.03277
L Accumbens	R Angular Gyrus	-2.146	0.03277
R Central Opercular Cortex	L Middle Temporal Gyrus, temporooccipital part	-2.147	0.0327
L Central Opercular Cortex	R Middle Temporal Gyrus, temporooccipital part	-2.147	0.03272
L Precuneous Cortex	L Superior Frontal Gyrus	-2.148	0.03267
R Supramarginal Gyrus, anterior division	R Inferior Frontal Gyrus, pars triangularis	-2.148	0.03267
L Cingulate Gyrus, posterior division	L Juxtapositional Lobule Cortex (formerly Supplementary Motor Cortex)	-2.149	0.0326
R Occipital Fusiform Gyrus	R Frontal Orbital Cortex	-2.15	0.03255
L Inferior Temporal Gyrus, anterior division	L Inferior Frontal Gyrus, pars opercularis	-2.151	0.03248
R Pallidum	L Lingual Gyrus	-2.151	0.03248
R Hippocampus	R Inferior Temporal Gyrus, anterior division	-2.152	0.03237
R Supramarginal Gyrus, posterior division	L Frontal Pole	-2.153	0.03231
R Hippocampus	R Middle Temporal Gyrus, temporooccipital part	-2.153	0.03232
L Paracingulate Gyrus	L Inferior Temporal Gyrus, temporooccipital part	-2.153	0.03235
L Amygdala	L Central Opercular Cortex	-2.154	0.0323
L Cuneal Cortex	R Cingulate Gyrus, anterior division	-2.154	0.0323
L Supramarginal Gyrus, anterior division	R Frontal Pole	-2.154	0.0323
R Central Opercular Cortex	R Middle Temporal Gyrus, anterior division	-2.155	0.0322
L Putamen	R Central Opercular Cortex	-2.156	0.03211
R Accumbens	L Pallidum	-2.157	0.03206
L Angular Gyrus	R Superior Temporal Gyrus, posterior division	-2.157	0.03207
L Cingulate Gyrus, anterior division	R Insular Cortex	-2.157	0.0321
R Lateral Occipital Cortex, superior division	L Inferior Frontal Gyrus, pars opercularis	-2.158	0.032
R Parietal Operculum Cortex	L Juxtapositional Lobule Cortex (formerly Supplementary Motor Cortex)	-2.158	0.032
L Cingulate Gyrus, posterior division	R Temporal Pole	-2.159	0.03197
R Heschl's Gyrus (includes H1 and H2)	L Supramarginal Gyrus, posterior division	-2.161	0.03183
R Putamen	R Precentral Gyrus	-2.161	0.03184
L Parahippocampal Gyrus, anterior division	R Middle Temporal Gyrus, temporooccipital part	-2.162	0.03175
L Superior Temporal Gyrus, posterior division	R Inferior Frontal Gyrus, pars opercularis	-2.165	0.03153
L Paracingulate Gyrus	R Superior Temporal Gyrus, anterior division	-2.167	0.03139
R Parietal Operculum Cortex	L Middle Temporal Gyrus, posterior division	-2.167	0.03142
R Inferior Temporal Gyrus, temporooccipital part	R Temporal Pole	-2.167	0.03142
R Putamen	L Subcallosal Cortex	-2.169	0.03126
R Temporal Occipital Fusiform Cortex	R Frontal Orbital Cortex	-2.169	0.0313
R Parahippocampal Gyrus, posterior division	L Temporal Pole	-2.17	0.03124
L Supramarginal Gyrus, anterior division	L Inferior Frontal Gyrus, pars triangularis	-2.171	0.03115
L Parietal Operculum Cortex	L Inferior Temporal Gyrus, posterior division	-2.171	0.03115
R Lateral Occipital Cortex, superior division	L Inferior Frontal Gyrus, pars triangularis	-2.171	0.03116
L Supracalcarine Cortex	L Supramarginal Gyrus, posterior division	-2.171	0.03116
L Juxtapositional Lobule Cortex (formerly Supplementary Motor Cortex)	R Superior Temporal Gyrus, anterior division	-2.172	0.03111
L Pallidum	L Precuneous Cortex	-2.172	0.03113
R Paracingulate Gyrus	L Subcallosal Cortex	-2.172	0.03113
L Putamen	R Cuneal Cortex	-2.173	0.03105
R Supracalcarine Cortex	L Parahippocampal Gyrus, anterior division	-2.173	0.03107
L Brain-Stem	L Temporal Fusiform Cortex, anterior division	-2.174	0.03099
L Inferior Temporal Gyrus, temporooccipital part	R Inferior Temporal Gyrus, posterior division	-2.174	0.031
L Accumbens	L Pallidum	-2.175	0.03096
R Cuneal Cortex	R Inferior Temporal Gyrus, anterior division	-2.175	0.03096
L Planum Polare	R Subcallosal Cortex	-2.175	0.03097
R Parahippocampal Gyrus, posterior division	L Postcentral Gyrus	-2.177	0.0308
R Occipital Pole	L Cingulate Gyrus, anterior division	-2.177	0.03086
L Parahippocampal Gyrus, anterior division	R Cingulate Gyrus, anterior division	-2.179	0.03071
R Angular Gyrus	R Inferior Temporal Gyrus, anterior division	-2.179	0.03071
R Frontal Orbital Cortex	R Superior Parietal Lobule	-2.179	0.03072
L Heschl's Gyrus (includes H1 and H2)	R Central Opercular Cortex	-2.179	0.03073
L Heschl's Gyrus (includes H1 and H2)	L Temporal Fusiform Cortex, posterior division	-2.18	0.03066
R Angular Gyrus	R Middle Frontal Gyrus	-2.18	0.03066
L Accumbens	R Middle Temporal Gyrus, anterior division	-2.18	0.03066
L Planum Polare	R Occipital Fusiform Gyrus	-2.182	0.03051
R Supramarginal Gyrus, anterior division	L Inferior Frontal Gyrus, pars opercularis	-2.183	0.0305
L Cingulate Gyrus, posterior division	R Frontal Pole	-2.183	0.0305
L Superior Temporal Gyrus, posterior division	R Middle Frontal Gyrus	-2.183	0.0305
L Planum Polare	L Inferior Temporal Gyrus, anterior division	-2.185	0.03034
L Parahippocampal Gyrus, anterior division	L Middle Frontal Gyrus	-2.185	0.03039
L Putamen	R Precentral Gyrus	-2.188	0.03012
R Pallidum	R Inferior Temporal Gyrus, posterior division	-2.189	0.0301
L Central Opercular Cortex	R Juxtapositional Lobule Cortex (formerly Supplementary Motor Cortex)	-2.189	0.03011
L Occipital Pole	R Cuneal Cortex	-2.19	0.03005
R Temporal Pole	L Inferior Frontal Gyrus, pars triangularis	-2.193	0.02984
L Hippocampus	R Frontal Pole	-2.193	0.02984
L Planum Polare	R Parahippocampal Gyrus, anterior division	-2.193	0.02984
L Frontal Medial Cortex	R Insular Cortex	-2.195	0.02967
R Parietal Operculum Cortex	R Parahippocampal Gyrus, posterior division	-2.195	0.02967
L Occipital Fusiform Gyrus	L Frontal Pole	-2.197	0.02958
L Supracalcarine Cortex	R Inferior Frontal Gyrus, pars opercularis	-2.198	0.02947
L Pallidum	R Frontal Pole	-2.198	0.02952
L Hippocampus	L Supramarginal Gyrus, posterior division	-2.199	0.02941
R Parahippocampal Gyrus, posterior division	R Postcentral Gyrus	-2.199	0.02944
L Parahippocampal Gyrus, anterior division	L Inferior Frontal Gyrus, pars opercularis	-2.2	0.02936
L Amygdala	R Temporal Pole	-2.201	0.0293
R Cingulate Gyrus, anterior division	R Middle Temporal Gyrus, anterior division	-2.201	0.02932
L Putamen	R Cingulate Gyrus, posterior division	-2.202	0.02925
R Pallidum	R Paracingulate Gyrus	-2.202	0.02925
L Pallidum	R Superior Temporal Gyrus, posterior division	-2.202	0.02925
R Temporal Fusiform Cortex, anterior division	R Temporal Pole	-2.202	0.02925
R Superior Parietal Lobule	R Frontal Pole	-2.202	0.02929
L Middle Temporal Gyrus, posterior division	L Insular Cortex	-2.203	0.02922
R Amygdala	L Postcentral Gyrus	-2.204	0.02915
R Pallidum	R Lingual Gyrus	-2.204	0.02915
R Frontal Medial Cortex	R Superior Frontal Gyrus	-2.204	0.02915
R Subcallosal Cortex	L Juxtapositional Lobule Cortex (formerly Supplementary Motor Cortex)	-2.206	0.02903
L Parahippocampal Gyrus, posterior division	L Frontal Orbital Cortex	-2.207	0.02895
L Pallidum	R Inferior Frontal Gyrus, pars opercularis	-2.207	0.02895
R Putamen	R Brain-Stem	-2.208	0.02893
R Occipital Pole	R Planum Polare	-2.208	0.02894
L Cingulate Gyrus, posterior division	R Superior Parietal Lobule	-2.209	0.0289
R Inferior Temporal Gyrus, temporooccipital part	L Inferior Temporal Gyrus, posterior division	-2.21	0.02881
R Occipital Pole	L Superior Frontal Gyrus	-2.21	0.02881
L Middle Temporal Gyrus, posterior division	L Precentral Gyrus	-2.211	0.02872
R Supracalcarine Cortex	R Temporal Fusiform Cortex, posterior division	-2.212	0.02866
L Planum Temporale	L Cingulate Gyrus, anterior division	-2.212	0.02869
R Intracalcarine Cortex	L Temporal Pole	-2.213	0.02862
R Hippocampus	L Parahippocampal Gyrus, anterior division	-2.214	0.02856
L Amygdala	L Juxtapositional Lobule Cortex (formerly Supplementary Motor Cortex)	-2.214	0.02859
R Precuneous Cortex	L Inferior Temporal Gyrus, anterior division	-2.215	0.0285
R Temporal Fusiform Cortex, posterior division	L Supramarginal Gyrus, posterior division	-2.216	0.02846
R Cingulate Gyrus, anterior division	R Middle Temporal Gyrus, temporooccipital part	-2.216	0.02848
R Temporal Fusiform Cortex, anterior division	R Superior Temporal Gyrus, posterior division	-2.217	0.02841
L Hippocampus	L Putamen	-2.218	0.02836
R Cuneal Cortex	L Supramarginal Gyrus, posterior division	-2.219	0.02824
R Parahippocampal Gyrus, posterior division	R Subcallosal Cortex	-2.22	0.0282
L Intracalcarine Cortex	L Inferior Temporal Gyrus, posterior division	-2.22	0.02822
R Caudate	R Middle Temporal Gyrus, temporooccipital part	-2.22	0.02822
L Amygdala	L Hippocampus	-2.222	0.02809
L Lingual Gyrus	R Precuneous Cortex	-2.222	0.02809
L Lateral Occipital Cortex, superior division	R Superior Frontal Gyrus	-2.222	0.02809
L Occipital Fusiform Gyrus	R Parahippocampal Gyrus, posterior division	-2.224	0.02797
L Superior Parietal Lobule	L Middle Frontal Gyrus	-2.226	0.02783
R Lateral Occipital Cortex, inferior division	R Frontal Pole	-2.226	0.02786
L Parahippocampal Gyrus, anterior division	R Intracalcarine Cortex	-2.226	0.02786
R Supramarginal Gyrus, anterior division	R Inferior Frontal Gyrus, pars opercularis	-2.227	0.02779
L Parahippocampal Gyrus, anterior division	R Lateral Occipital Cortex, superior division	-2.227	0.0278
R Cingulate Gyrus, anterior division	R Inferior Frontal Gyrus, pars triangularis	-2.227	0.02781
L Amygdala	L Putamen	-2.229	0.02768
R Hippocampus	L Temporal Fusiform Cortex, posterior division	-2.229	0.0277
L Amygdala	L Superior Temporal Gyrus, posterior division	-2.229	0.02772
R Superior Parietal Lobule	R Superior Temporal Gyrus, posterior division	-2.23	0.02766
R Temporal Fusiform Cortex, anterior division	L Lingual Gyrus	-2.231	0.0276
R Planum Temporale	R Cingulate Gyrus, posterior division	-2.231	0.0276
L Occipital Fusiform Gyrus	L Inferior Temporal Gyrus, anterior division	-2.233	0.02746
R Hippocampus	L Putamen	-2.235	0.02731
R Parahippocampal Gyrus, posterior division	L Cuneal Cortex	-2.235	0.02733
L Temporal Fusiform Cortex, anterior division	L Cingulate Gyrus, posterior division	-2.236	0.02729
R Subcallosal Cortex	L Subcallosal Cortex	-2.236	0.02729
L Heschl's Gyrus (includes H1 and H2)	L Parahippocampal Gyrus, anterior division	-2.236	0.0273
R Putamen	R Middle Temporal Gyrus, temporooccipital part	-2.237	0.02721
R Temporal Fusiform Cortex, anterior division	L Cingulate Gyrus, anterior division	-2.238	0.02716
R Accumbens	R Middle Temporal Gyrus, anterior division	-2.239	0.02714
L Parahippocampal Gyrus, posterior division	R Superior Temporal Gyrus, posterior division	-2.24	0.02708
L Heschl's Gyrus (includes H1 and H2)	L Paracingulate Gyrus	-2.241	0.02699
R Lateral Occipital Cortex, inferior division	L Middle Frontal Gyrus	-2.242	0.02696
R Pallidum	L Cingulate Gyrus, anterior division	-2.243	0.02689
R Lateral Occipital Cortex, superior division	R Middle Frontal Gyrus	-2.244	0.02683
R Temporal Occipital Fusiform Cortex	R Parahippocampal Gyrus, posterior division	-2.244	0.02683
L Caudate	R Supramarginal Gyrus, posterior division	-2.244	0.02683
L Putamen	L Temporal Occipital Fusiform Cortex	-2.245	0.02674
R Inferior Temporal Gyrus, posterior division	L Temporal Pole	-2.248	0.02655
R Planum Polare	R Parietal Operculum Cortex	-2.248	0.02659
R Amygdala	R Cingulate Gyrus, anterior division	-2.249	0.02653
R Lateral Occipital Cortex, superior division	L Middle Temporal Gyrus, temporooccipital part	-2.249	0.02655
R Pallidum	L Juxtapositional Lobule Cortex (formerly Supplementary Motor Cortex)	-2.25	0.02646
L Temporal Occipital Fusiform Cortex	L Parahippocampal Gyrus, posterior division	-2.25	0.02646
L Precuneous Cortex	L Superior Temporal Gyrus, posterior division	-2.25	0.02648
L Caudate	L Parahippocampal Gyrus, anterior division	-2.251	0.0264
L Middle Temporal Gyrus, anterior division	L Insular Cortex	-2.251	0.02645
L Caudate	L Middle Temporal Gyrus, temporooccipital part	-2.252	0.02636
L Planum Polare	R Intracalcarine Cortex	-2.254	0.02623
L Pallidum	R Parietal Operculum Cortex	-2.254	0.02623
R Lateral Occipital Cortex, inferior division	L Insular Cortex	-2.255	0.02619
L Precuneous Cortex	R Superior Parietal Lobule	-2.255	0.02621
R Amygdala	L Precentral Gyrus	-2.256	0.02614
R Angular Gyrus	R Inferior Temporal Gyrus, posterior division	-2.257	0.02606
L Heschl's Gyrus (includes H1 and H2)	R Inferior Temporal Gyrus, posterior division	-2.257	0.02611
L Brain-Stem	L Cingulate Gyrus, anterior division	-2.258	0.02602
R Pallidum	R Occipital Fusiform Gyrus	-2.258	0.02602
R Putamen	R Inferior Frontal Gyrus, pars opercularis	-2.258	0.02605
R Inferior Temporal Gyrus, posterior division	R Superior Temporal Gyrus, posterior division	-2.258	0.02605
R Parietal Operculum Cortex	R Inferior Frontal Gyrus, pars triangularis	-2.259	0.02602
R Subcallosal Cortex	L Supramarginal Gyrus, posterior division	-2.261	0.0259
L Temporal Fusiform Cortex, anterior division	L Intracalcarine Cortex	-2.264	0.02571
L Juxtapositional Lobule Cortex (formerly Supplementary Motor Cortex)	L Middle Temporal Gyrus, posterior division	-2.264	0.02571
R Amygdala	R Postcentral Gyrus	-2.265	0.02564
R Middle Temporal Gyrus, temporooccipital part	R Superior Frontal Gyrus	-2.265	0.02564
L Supracalcarine Cortex	R Planum Polare	-2.267	0.02552
L Brain-Stem	L Superior Parietal Lobule	-2.267	0.02554
R Hippocampus	R Inferior Temporal Gyrus, temporooccipital part	-2.268	0.02546
L Cuneal Cortex	R Subcallosal Cortex	-2.268	0.02547
L Superior Parietal Lobule	R Middle Temporal Gyrus, posterior division	-2.269	0.02541
L Putamen	L Middle Temporal Gyrus, posterior division	-2.269	0.02542
R Temporal Fusiform Cortex, anterior division	L Inferior Temporal Gyrus, temporooccipital part	-2.269	0.02543
R Brain-Stem	L Cingulate Gyrus, anterior division	-2.27	0.02538
R Putamen	L Insular Cortex	-2.27	0.02538
R Caudate	L Parietal Operculum Cortex	-2.27	0.0254
L Inferior Temporal Gyrus, anterior division	R Insular Cortex	-2.27	0.0254
L Supracalcarine Cortex	L Juxtapositional Lobule Cortex (formerly Supplementary Motor Cortex)	-2.271	0.02536
R Putamen	R Temporal Occipital Fusiform Cortex	-2.271	0.02536
L Amygdala	L Angular Gyrus	-2.272	0.0253
R Pallidum	R Middle Temporal Gyrus, temporooccipital part	-2.272	0.02532
R Cingulate Gyrus, anterior division	L Intracalcarine Cortex	-2.274	0.02518
R Heschl's Gyrus (includes H1 and H2)	R Frontal Orbital Cortex	-2.274	0.02518
L Temporal Fusiform Cortex, posterior division	L Intracalcarine Cortex	-2.275	0.02514
R Planum Temporale	L Parahippocampal Gyrus, posterior division	-2.275	0.02514
R Lateral Occipital Cortex, superior division	R Middle Temporal Gyrus, anterior division	-2.276	0.02512
R Postcentral Gyrus	R Inferior Temporal Gyrus, posterior division	-2.277	0.02507
L Accumbens	R Temporal Pole	-2.278	0.02498
L Angular Gyrus	R Middle Temporal Gyrus, temporooccipital part	-2.279	0.02491
L Amygdala	R Postcentral Gyrus	-2.28	0.02486
L Parietal Operculum Cortex	R Cingulate Gyrus, posterior division	-2.28	0.02489
L Amygdala	L Cingulate Gyrus, anterior division	-2.28	0.0249
L Precuneous Cortex	L Middle Temporal Gyrus, anterior division	-2.281	0.02486
L Accumbens	L Brain-Stem	-2.283	0.02471
R Occipital Pole	L Inferior Temporal Gyrus, anterior division	-2.285	0.02461
R Supracalcarine Cortex	R Precuneous Cortex	-2.285	0.02461
L Heschl's Gyrus (includes H1 and H2)	L Inferior Temporal Gyrus, posterior division	-2.288	0.02444
L Frontal Operculum Cortex	R Frontal Orbital Cortex	-2.288	0.02444
R Middle Temporal Gyrus, posterior division	R Superior Frontal Gyrus	-2.288	0.02444
R Juxtapositional Lobule Cortex (formerly Supplementary Motor Cortex)	R Frontal Medial Cortex	-2.289	0.02436
L Temporal Fusiform Cortex, posterior division	L Cuneal Cortex	-2.29	0.02434
L Temporal Occipital Fusiform Cortex	L Frontal Medial Cortex	-2.29	0.02434
L Lateral Occipital Cortex, superior division	L Middle Temporal Gyrus, posterior division	-2.291	0.02427
R Parahippocampal Gyrus, posterior division	L Supramarginal Gyrus, anterior division	-2.291	0.02427
L Planum Polare	L Central Opercular Cortex	-2.291	0.0243
R Supracalcarine Cortex	L Inferior Temporal Gyrus, posterior division	-2.292	0.02424
R Putamen	R Supramarginal Gyrus, anterior division	-2.293	0.02418
R Cingulate Gyrus, posterior division	L Cingulate Gyrus, anterior division	-2.294	0.02413
R Inferior Temporal Gyrus, temporooccipital part	R Middle Frontal Gyrus	-2.294	0.02414
L Inferior Temporal Gyrus, temporooccipital part	L Superior Temporal Gyrus, anterior division	-2.295	0.02411
L Temporal Fusiform Cortex, anterior division	R Intracalcarine Cortex	-2.295	0.02411
R Occipital Pole	R Middle Temporal Gyrus, posterior division	-2.297	0.024
R Middle Temporal Gyrus, temporooccipital part	L Inferior Frontal Gyrus, pars triangularis	-2.298	0.02395
R Juxtapositional Lobule Cortex (formerly Supplementary Motor Cortex)	R Inferior Frontal Gyrus, pars triangularis	-2.298	0.02395
L Lingual Gyrus	R Middle Temporal Gyrus, anterior division	-2.299	0.0239
L Precuneous Cortex	L Intracalcarine Cortex	-2.3	0.02384
R Supracalcarine Cortex	L Lateral Occipital Cortex, superior division	-2.302	0.0237
L Frontal Medial Cortex	R Superior Frontal Gyrus	-2.302	0.0237
R Parahippocampal Gyrus, anterior division	R Supramarginal Gyrus, posterior division	-2.302	0.0237
L Putamen	R Temporal Fusiform Cortex, posterior division	-2.302	0.0237
L Hippocampus	L Lateral Occipital Cortex, inferior division	-2.303	0.0237
L Cingulate Gyrus, posterior division	R Inferior Temporal Gyrus, anterior division	-2.304	0.02363
R Temporal Fusiform Cortex, anterior division	R Parahippocampal Gyrus, anterior division	-2.304	0.02364
L Supramarginal Gyrus, posterior division	L Postcentral Gyrus	-2.305	0.0236
R Temporal Fusiform Cortex, anterior division	L Cuneal Cortex	-2.305	0.02362
R Supramarginal Gyrus, anterior division	R Inferior Temporal Gyrus, temporooccipital part	-2.305	0.02362
L Superior Temporal Gyrus, anterior division	L Inferior Frontal Gyrus, pars triangularis	-2.306	0.02358
L Lateral Occipital Cortex, inferior division	L Supramarginal Gyrus, posterior division	-2.307	0.0235
R Hippocampus	R Occipital Pole	-2.307	0.02352
R Supramarginal Gyrus, posterior division	R Middle Temporal Gyrus, posterior division	-2.309	0.02341
R Paracingulate Gyrus	L Middle Temporal Gyrus, anterior division	-2.31	0.02336
R Heschl's Gyrus (includes H1 and H2)	L Supramarginal Gyrus, anterior division	-2.31	0.02336
L Supramarginal Gyrus, anterior division	R Postcentral Gyrus	-2.31	0.02336
L Supracalcarine Cortex	R Precuneous Cortex	-2.31	0.02336
R Postcentral Gyrus	L Inferior Temporal Gyrus, anterior division	-2.311	0.02335
R Parahippocampal Gyrus, posterior division	L Superior Temporal Gyrus, posterior division	-2.311	0.02335
R Inferior Temporal Gyrus, temporooccipital part	R Inferior Temporal Gyrus, anterior division	-2.311	0.02335
R Pallidum	L Cingulate Gyrus, posterior division	-2.312	0.02329
R Frontal Medial Cortex	R Angular Gyrus	-2.312	0.02329
L Hippocampus	R Central Opercular Cortex	-2.312	0.02329
R Putamen	L Inferior Temporal Gyrus, anterior division	-2.312	0.02332
L Temporal Fusiform Cortex, posterior division	L Lingual Gyrus	-2.312	0.02332
L Planum Temporale	L Parahippocampal Gyrus, posterior division	-2.313	0.02327
L Frontal Orbital Cortex	L Inferior Frontal Gyrus, pars opercularis	-2.315	0.02318
L Lateral Occipital Cortex, inferior division	R Inferior Frontal Gyrus, pars triangularis	-2.318	0.02296
R Planum Polare	R Frontal Medial Cortex	-2.319	0.02293
R Juxtapositional Lobule Cortex (formerly Supplementary Motor Cortex)	L Inferior Frontal Gyrus, pars triangularis	-2.319	0.02295
R Putamen	R Parahippocampal Gyrus, anterior division	-2.319	0.02295
R Accumbens	R Precuneous Cortex	-2.32	0.02289
R Hippocampus	L Occipital Fusiform Gyrus	-2.32	0.02291
L Hippocampus	R Inferior Temporal Gyrus, posterior division	-2.32	0.02291
R Occipital Pole	L Frontal Orbital Cortex	-2.321	0.02285
L Amygdala	R Cingulate Gyrus, anterior division	-2.322	0.02277
L Parahippocampal Gyrus, anterior division	R Juxtapositional Lobule Cortex (formerly Supplementary Motor Cortex)	-2.322	0.02277
R Hippocampus	L Caudate	-2.323	0.02277
L Accumbens	R Subcallosal Cortex	-2.325	0.02265
L Supracalcarine Cortex	L Precentral Gyrus	-2.326	0.02258
L Lateral Occipital Cortex, inferior division	L Supramarginal Gyrus, anterior division	-2.327	0.02252
R Postcentral Gyrus	L Middle Temporal Gyrus, posterior division	-2.327	0.02253
L Supramarginal Gyrus, anterior division	R Inferior Frontal Gyrus, pars opercularis	-2.328	0.02248
L Paracingulate Gyrus	R Lateral Occipital Cortex, superior division	-2.328	0.02251
L Occipital Fusiform Gyrus	L Supramarginal Gyrus, anterior division	-2.328	0.02252
L Accumbens	L Parahippocampal Gyrus, posterior division	-2.329	0.02245
L Middle Temporal Gyrus, anterior division	L Precentral Gyrus	-2.329	0.02246
L Occipital Pole	R Temporal Fusiform Cortex, anterior division	-2.329	0.02246
L Hippocampus	L Frontal Medial Cortex	-2.33	0.02242
L Inferior Temporal Gyrus, posterior division	L Middle Temporal Gyrus, anterior division	-2.333	0.02225
R Cuneal Cortex	L Supramarginal Gyrus, anterior division	-2.333	0.02228
L Putamen	R Precuneous Cortex	-2.334	0.02221
R Precuneous Cortex	R Cingulate Gyrus, posterior division	-2.335	0.02214
R Cingulate Gyrus, posterior division	L Superior Frontal Gyrus	-2.336	0.02211
L Putamen	R Parietal Operculum Cortex	-2.336	0.02213
R Precuneous Cortex	L Cingulate Gyrus, anterior division	-2.337	0.02203
L Parahippocampal Gyrus, posterior division	R Frontal Medial Cortex	-2.338	0.02202
L Paracingulate Gyrus	R Frontal Medial Cortex	-2.338	0.02203
R Planum Polare	L Parahippocampal Gyrus, anterior division	-2.339	0.02198
L Precuneous Cortex	R Angular Gyrus	-2.339	0.022
L Amygdala	R Putamen	-2.339	0.022
R Middle Temporal Gyrus, temporooccipital part	R Superior Temporal Gyrus, anterior division	-2.339	0.022
L Cingulate Gyrus, anterior division	R Temporal Pole	-2.339	0.022
L Amygdala	L Insular Cortex	-2.341	0.02189
L Occipital Pole	R Frontal Orbital Cortex	-2.341	0.0219
R Pallidum	L Lateral Occipital Cortex, inferior division	-2.342	0.02184
L Heschl's Gyrus (includes H1 and H2)	R Superior Parietal Lobule	-2.343	0.02181
R Accumbens	R Hippocampus	-2.343	0.02182
R Cingulate Gyrus, anterior division	L Lateral Occipital Cortex, superior division	-2.344	0.02173
R Supramarginal Gyrus, posterior division	L Inferior Temporal Gyrus, anterior division	-2.344	0.02177
R Superior Parietal Lobule	L Middle Frontal Gyrus	-2.345	0.0217
L Hippocampus	R Inferior Temporal Gyrus, anterior division	-2.346	0.02165
L Putamen	R Inferior Frontal Gyrus, pars triangularis	-2.347	0.02162
L Cingulate Gyrus, anterior division	R Lateral Occipital Cortex, superior division	-2.348	0.02153
L Temporal Fusiform Cortex, anterior division	R Precuneous Cortex	-2.351	0.02143
R Heschl's Gyrus (includes H1 and H2)	R Temporal Fusiform Cortex, anterior division	-2.352	0.02133
R Temporal Fusiform Cortex, posterior division	R Intracalcarine Cortex	-2.353	0.0213
R Paracingulate Gyrus	R Middle Temporal Gyrus, temporooccipital part	-2.353	0.0213
R Lateral Occipital Cortex, inferior division	L Angular Gyrus	-2.354	0.02128
R Caudate	R Inferior Temporal Gyrus, temporooccipital part	-2.354	0.02128
R Parahippocampal Gyrus, anterior division	L Precuneous Cortex	-2.355	0.02124
R Temporal Fusiform Cortex, posterior division	L Parahippocampal Gyrus, anterior division	-2.356	0.02116
L Pallidum	R Brain-Stem	-2.356	0.02116
L Inferior Frontal Gyrus, pars opercularis	R Insular Cortex	-2.356	0.02116
L Cingulate Gyrus, anterior division	L Supramarginal Gyrus, posterior division	-2.358	0.02105
R Frontal Operculum Cortex	L Supramarginal Gyrus, anterior division	-2.359	0.02102
R Inferior Temporal Gyrus, temporooccipital part	L Middle Temporal Gyrus, temporooccipital part	-2.361	0.02092
R Subcallosal Cortex	L Middle Temporal Gyrus, posterior division	-2.362	0.02087
L Precentral Gyrus	R Insular Cortex	-2.362	0.02088
L Temporal Fusiform Cortex, posterior division	L Middle Frontal Gyrus	-2.363	0.02084
L Occipital Fusiform Gyrus	R Insular Cortex	-2.363	0.02084
R Parahippocampal Gyrus, posterior division	R Temporal Pole	-2.364	0.02078
R Parietal Operculum Cortex	L Inferior Frontal Gyrus, pars opercularis	-2.364	0.02079
L Frontal Medial Cortex	L Precentral Gyrus	-2.364	0.0208
R Supramarginal Gyrus, posterior division	R Inferior Temporal Gyrus, temporooccipital part	-2.366	0.02073
L Putamen	R Brain-Stem	-2.368	0.02059
R Accumbens	R Parietal Operculum Cortex	-2.368	0.0206
R Brain-Stem	R Cingulate Gyrus, anterior division	-2.369	0.02056
L Accumbens	L Juxtapositional Lobule Cortex (formerly Supplementary Motor Cortex)	-2.371	0.02046
L Inferior Temporal Gyrus, temporooccipital part	L Inferior Temporal Gyrus, anterior division	-2.372	0.02041
L Inferior Temporal Gyrus, posterior division	R Inferior Frontal Gyrus, pars triangularis	-2.373	0.02036
L Planum Polare	L Insular Cortex	-2.373	0.02037
R Parietal Operculum Cortex	L Temporal Fusiform Cortex, posterior division	-2.373	0.02037
R Planum Temporale	L Inferior Temporal Gyrus, temporooccipital part	-2.375	0.02025
R Amygdala	R Cuneal Cortex	-2.375	0.02025
L Amygdala	L Middle Frontal Gyrus	-2.376	0.02024
R Frontal Orbital Cortex	R Postcentral Gyrus	-2.377	0.02016
R Pallidum	R Cingulate Gyrus, anterior division	-2.381	0.01996
R Amygdala	R Paracingulate Gyrus	-2.381	0.01997
R Hippocampus	L Frontal Orbital Cortex	-2.383	0.01987
R Lingual Gyrus	L Inferior Frontal Gyrus, pars opercularis	-2.385	0.01977
L Lateral Occipital Cortex, inferior division	R Frontal Pole	-2.385	0.01977
L Subcallosal Cortex	R Supramarginal Gyrus, posterior division	-2.386	0.01974
L Cingulate Gyrus, anterior division	L Temporal Pole	-2.386	0.01975
R Caudate	L Middle Temporal Gyrus, temporooccipital part	-2.387	0.01971
R Heschl's Gyrus (includes H1 and H2)	R Juxtapositional Lobule Cortex (formerly Supplementary Motor Cortex)	-2.387	0.01971
L Temporal Fusiform Cortex, posterior division	L Superior Frontal Gyrus	-2.388	0.01964
R Heschl's Gyrus (includes H1 and H2)	R Central Opercular Cortex	-2.388	0.01964
L Lateral Occipital Cortex, inferior division	L Inferior Frontal Gyrus, pars opercularis	-2.389	0.01961
R Occipital Pole	R Insular Cortex	-2.389	0.01963
R Temporal Fusiform Cortex, anterior division	L Middle Temporal Gyrus, posterior division	-2.389	0.01964
L Supramarginal Gyrus, posterior division	L Inferior Temporal Gyrus, temporooccipital part	-2.39	0.01958
L Cingulate Gyrus, anterior division	R Frontal Medial Cortex	-2.391	0.01956
R Amygdala	R Hippocampus	-2.392	0.0195
R Parahippocampal Gyrus, posterior division	L Inferior Temporal Gyrus, anterior division	-2.393	0.01946
R Middle Temporal Gyrus, anterior division	R Superior Temporal Gyrus, anterior division	-2.393	0.01946
R Superior Temporal Gyrus, anterior division	R Temporal Pole	-2.393	0.01946
R Amygdala	R Heschl's Gyrus (includes H1 and H2)	-2.395	0.01934
R Occipital Fusiform Gyrus	R Supramarginal Gyrus, anterior division	-2.397	0.01926
R Occipital Fusiform Gyrus	L Supramarginal Gyrus, anterior division	-2.397	0.01928
L Juxtapositional Lobule Cortex (formerly Supplementary Motor Cortex)	L Lateral Occipital Cortex, inferior division	-2.399	0.01918
R Planum Polare	R Intracalcarine Cortex	-2.399	0.01918
R Occipital Fusiform Gyrus	R Subcallosal Cortex	-2.4	0.01914
L Temporal Fusiform Cortex, posterior division	L Angular Gyrus	-2.401	0.01909
L Middle Temporal Gyrus, temporooccipital part	R Superior Frontal Gyrus	-2.401	0.01909
L Lateral Occipital Cortex, superior division	L Supramarginal Gyrus, posterior division	-2.401	0.0191
L Pallidum	R Middle Frontal Gyrus	-2.402	0.01905
R Precuneous Cortex	R Intracalcarine Cortex	-2.403	0.019
R Inferior Temporal Gyrus, posterior division	L Middle Temporal Gyrus, anterior division	-2.404	0.01896
L Cingulate Gyrus, posterior division	R Precentral Gyrus	-2.405	0.01893
L Caudate	R Inferior Temporal Gyrus, temporooccipital part	-2.406	0.01888
L Lingual Gyrus	R Lateral Occipital Cortex, superior division	-2.407	0.01886
R Planum Temporale	R Temporal Fusiform Cortex, anterior division	-2.407	0.01886
L Lingual Gyrus	L Supramarginal Gyrus, posterior division	-2.408	0.01878
L Inferior Temporal Gyrus, anterior division	L Inferior Frontal Gyrus, pars triangularis	-2.41	0.0187
R Parietal Operculum Cortex	L Superior Frontal Gyrus	-2.411	0.01865
R Putamen	R Superior Temporal Gyrus, posterior division	-2.411	0.01865
L Parietal Operculum Cortex	L Cingulate Gyrus, anterior division	-2.412	0.01862
L Superior Temporal Gyrus, posterior division	R Insular Cortex	-2.414	0.01855
R Pallidum	L Planum Temporale	-2.414	0.01856
R Occipital Fusiform Gyrus	L Precuneous Cortex	-2.414	0.01856
R Juxtapositional Lobule Cortex (formerly Supplementary Motor Cortex)	R Frontal Pole	-2.414	0.01856
R Angular Gyrus	R Superior Frontal Gyrus	-2.414	0.01856
L Occipital Fusiform Gyrus	R Frontal Medial Cortex	-2.416	0.01846
R Parahippocampal Gyrus, anterior division	L Cingulate Gyrus, anterior division	-2.417	0.0184
L Occipital Pole	L Parahippocampal Gyrus, anterior division	-2.417	0.01841
L Supramarginal Gyrus, posterior division	R Superior Temporal Gyrus, anterior division	-2.418	0.0184
L Amygdala	R Brain-Stem	-2.42	0.01829
R Temporal Occipital Fusiform Cortex	L Frontal Medial Cortex	-2.42	0.0183
L Parietal Operculum Cortex	L Middle Temporal Gyrus, temporooccipital part	-2.42	0.0183
L Pallidum	R Supramarginal Gyrus, anterior division	-2.42	0.0183
R Accumbens	L Juxtapositional Lobule Cortex (formerly Supplementary Motor Cortex)	-2.421	0.01829
R Cingulate Gyrus, anterior division	L Subcallosal Cortex	-2.422	0.01823
R Cingulate Gyrus, anterior division	L Supramarginal Gyrus, posterior division	-2.422	0.01823
R Parietal Operculum Cortex	R Frontal Pole	-2.422	0.01823
L Putamen	R Temporal Pole	-2.422	0.01823
R Hippocampus	R Planum Temporale	-2.423	0.0182
L Planum Temporale	R Parietal Operculum Cortex	-2.423	0.01821
R Amygdala	L Insular Cortex	-2.424	0.01815
R Lateral Occipital Cortex, superior division	L Supramarginal Gyrus, anterior division	-2.424	0.01816
L Supracalcarine Cortex	R Superior Temporal Gyrus, anterior division	-2.425	0.01815
L Occipital Fusiform Gyrus	L Inferior Temporal Gyrus, posterior division	-2.426	0.0181
L Heschl's Gyrus (includes H1 and H2)	L Inferior Frontal Gyrus, pars opercularis	-2.428	0.01801
R Supracalcarine Cortex	R Middle Temporal Gyrus, anterior division	-2.428	0.01801
R Angular Gyrus	R Middle Temporal Gyrus, posterior division	-2.429	0.01796
L Precentral Gyrus	L Inferior Frontal Gyrus, pars triangularis	-2.43	0.01793
L Heschl's Gyrus (includes H1 and H2)	L Middle Temporal Gyrus, temporooccipital part	-2.43	0.01793
L Amygdala	L Parietal Operculum Cortex	-2.43	0.01793
R Temporal Fusiform Cortex, posterior division	R Middle Temporal Gyrus, temporooccipital part	-2.43	0.01793
L Amygdala	R Paracingulate Gyrus	-2.43	0.01793
L Lingual Gyrus	L Inferior Temporal Gyrus, posterior division	-2.431	0.01791
L Temporal Fusiform Cortex, anterior division	L Angular Gyrus	-2.431	0.01792
L Accumbens	L Superior Parietal Lobule	-2.434	0.01778
R Superior Parietal Lobule	R Inferior Temporal Gyrus, posterior division	-2.434	0.01778
R Putamen	R Parietal Operculum Cortex	-2.434	0.01778
R Occipital Fusiform Gyrus	L Middle Temporal Gyrus, posterior division	-2.435	0.01775
L Accumbens	R Parahippocampal Gyrus, posterior division	-2.435	0.01776
L Subcallosal Cortex	R Middle Temporal Gyrus, anterior division	-2.436	0.0177
R Frontal Orbital Cortex	L Frontal Pole	-2.436	0.01771
R Amygdala	L Temporal Fusiform Cortex, posterior division	-2.436	0.01771
L Cingulate Gyrus, posterior division	R Superior Temporal Gyrus, anterior division	-2.436	0.01772
R Accumbens	L Amygdala	-2.437	0.01766
L Postcentral Gyrus	L Middle Frontal Gyrus	-2.437	0.0177
R Central Opercular Cortex	L Middle Temporal Gyrus, posterior division	-2.438	0.01764
L Lingual Gyrus	R Parahippocampal Gyrus, anterior division	-2.439	0.01762
L Lateral Occipital Cortex, superior division	L Insular Cortex	-2.44	0.01758
R Putamen	R Cingulate Gyrus, anterior division	-2.44	0.01758
L Parahippocampal Gyrus, posterior division	L Supramarginal Gyrus, anterior division	-2.441	0.01754
R Juxtapositional Lobule Cortex (formerly Supplementary Motor Cortex)	L Supramarginal Gyrus, posterior division	-2.441	0.01754
L Occipital Fusiform Gyrus	R Subcallosal Cortex	-2.442	0.0175
L Planum Temporale	L Cingulate Gyrus, posterior division	-2.442	0.01751
R Putamen	L Lateral Occipital Cortex, inferior division	-2.443	0.01745
L Precuneous Cortex	R Frontal Pole	-2.443	0.01747
L Frontal Medial Cortex	R Inferior Temporal Gyrus, temporooccipital part	-2.444	0.01742
L Amygdala	L Cingulate Gyrus, posterior division	-2.444	0.01743
R Planum Temporale	R Insular Cortex	-2.445	0.01739
R Planum Polare	L Frontal Medial Cortex	-2.445	0.0174
R Supracalcarine Cortex	L Subcallosal Cortex	-2.445	0.0174
L Parietal Operculum Cortex	R Middle Frontal Gyrus	-2.445	0.0174
R Cuneal Cortex	L Cingulate Gyrus, anterior division	-2.446	0.01735
R Parahippocampal Gyrus, anterior division	L Paracingulate Gyrus	-2.446	0.01735
R Precuneous Cortex	R Frontal Pole	-2.446	0.01735
R Occipital Pole	L Cingulate Gyrus, posterior division	-2.448	0.01729
R Central Opercular Cortex	R Temporal Fusiform Cortex, anterior division	-2.448	0.01729
L Juxtapositional Lobule Cortex (formerly Supplementary Motor Cortex)	R Lateral Occipital Cortex, inferior division	-2.449	0.01724
R Brain-Stem	R Supramarginal Gyrus, posterior division	-2.449	0.01724
R Inferior Temporal Gyrus, posterior division	R Precentral Gyrus	-2.451	0.01716
L Temporal Fusiform Cortex, posterior division	L Precuneous Cortex	-2.452	0.01714
R Amygdala	L Middle Frontal Gyrus	-2.453	0.01709
R Frontal Medial Cortex	R Frontal Pole	-2.453	0.0171
R Precuneous Cortex	L Cingulate Gyrus, posterior division	-2.454	0.01707
L Hippocampus	L Precuneous Cortex	-2.455	0.017
R Pallidum	R Heschl's Gyrus (includes H1 and H2)	-2.455	0.017
R Supramarginal Gyrus, posterior division	L Supramarginal Gyrus, posterior division	-2.458	0.01687
R Occipital Pole	L Frontal Pole	-2.459	0.01685
L Occipital Fusiform Gyrus	L Juxtapositional Lobule Cortex (formerly Supplementary Motor Cortex)	-2.461	0.01676
L Putamen	R Superior Frontal Gyrus	-2.463	0.01665
R Parietal Operculum Cortex	L Inferior Temporal Gyrus, anterior division	-2.464	0.01665
L Heschl's Gyrus (includes H1 and H2)	L Superior Temporal Gyrus, posterior division	-2.465	0.01658
R Putamen	L Temporal Occipital Fusiform Cortex	-2.465	0.01658
R Parahippocampal Gyrus, posterior division	L Lateral Occipital Cortex, inferior division	-2.465	0.01659
R Parietal Operculum Cortex	R Subcallosal Cortex	-2.465	0.01659
R Cingulate Gyrus, anterior division	R Middle Temporal Gyrus, posterior division	-2.465	0.0166
L Juxtapositional Lobule Cortex (formerly Supplementary Motor Cortex)	L Middle Temporal Gyrus, temporooccipital part	-2.466	0.01656
L Cingulate Gyrus, anterior division	R Frontal Pole	-2.466	0.01658
R Supracalcarine Cortex	L Temporal Pole	-2.467	0.01654
L Occipital Fusiform Gyrus	L Middle Frontal Gyrus	-2.468	0.01648
R Supracalcarine Cortex	R Planum Polare	-2.469	0.01648
L Amygdala	R Frontal Orbital Cortex	-2.47	0.01641
R Planum Polare	L Planum Polare	-2.471	0.01638
L Hippocampus	L Angular Gyrus	-2.472	0.01634
L Cingulate Gyrus, anterior division	R Paracingulate Gyrus	-2.472	0.01634
R Middle Temporal Gyrus, posterior division	L Superior Temporal Gyrus, anterior division	-2.472	0.01635
R Supracalcarine Cortex	R Inferior Frontal Gyrus, pars opercularis	-2.473	0.01632
R Cuneal Cortex	L Inferior Frontal Gyrus, pars triangularis	-2.474	0.01626
R Accumbens	R Inferior Temporal Gyrus, temporooccipital part	-2.474	0.01629
R Planum Temporale	L Middle Frontal Gyrus	-2.475	0.01623
L Lateral Occipital Cortex, inferior division	R Inferior Temporal Gyrus, posterior division	-2.475	0.01623
R Occipital Pole	L Cuneal Cortex	-2.476	0.01621
L Middle Frontal Gyrus	R Frontal Pole	-2.477	0.01618
R Inferior Frontal Gyrus, pars opercularis	L Inferior Frontal Gyrus, pars opercularis	-2.478	0.01615
R Inferior Temporal Gyrus, anterior division	R Insular Cortex	-2.479	0.0161
L Lateral Occipital Cortex, superior division	L Middle Temporal Gyrus, anterior division	-2.48	0.01607
R Inferior Temporal Gyrus, temporooccipital part	L Superior Frontal Gyrus	-2.481	0.01603
L Frontal Medial Cortex	R Inferior Temporal Gyrus, posterior division	-2.481	0.01603
R Occipital Pole	R Supramarginal Gyrus, posterior division	-2.481	0.01603
L Amygdala	L Caudate	-2.483	0.01595
R Amygdala	L Intracalcarine Cortex	-2.483	0.01596
L Heschl's Gyrus (includes H1 and H2)	R Frontal Orbital Cortex	-2.483	0.01596
L Temporal Fusiform Cortex, anterior division	R Angular Gyrus	-2.483	0.01598
R Cuneal Cortex	L Precuneous Cortex	-2.484	0.01594
R Intracalcarine Cortex	L Inferior Temporal Gyrus, posterior division	-2.485	0.0159
L Cingulate Gyrus, posterior division	R Frontal Medial Cortex	-2.485	0.0159
R Central Opercular Cortex	R Subcallosal Cortex	-2.485	0.0159
L Subcallosal Cortex	L Middle Frontal Gyrus	-2.488	0.01578
R Parahippocampal Gyrus, anterior division	R Middle Temporal Gyrus, posterior division	-2.488	0.01579
L Subcallosal Cortex	R Superior Frontal Gyrus	-2.488	0.01579
L Pallidum	R Precuneous Cortex	-2.489	0.01575
L Hippocampus	R Parahippocampal Gyrus, posterior division	-2.489	0.01576
L Supracalcarine Cortex	L Temporal Pole	-2.489	0.01577
L Putamen	L Precuneous Cortex	-2.49	0.01573
R Parietal Operculum Cortex	L Superior Temporal Gyrus, anterior division	-2.49	0.01574
L Superior Parietal Lobule	L Insular Cortex	-2.49	0.01575
R Temporal Occipital Fusiform Cortex	L Middle Temporal Gyrus, anterior division	-2.49	0.01575
R Caudate	R Thalamus	-2.49	0.01575
R Frontal Medial Cortex	L Frontal Medial Cortex	-2.492	0.01567
R Central Opercular Cortex	L Supramarginal Gyrus, anterior division	-2.493	0.01564
R Temporal Fusiform Cortex, posterior division	R Frontal Orbital Cortex	-2.493	0.01564
R Parietal Operculum Cortex	R Middle Temporal Gyrus, posterior division	-2.493	0.01564
R Central Opercular Cortex	L Superior Parietal Lobule	-2.493	0.01565
L Superior Parietal Lobule	L Inferior Frontal Gyrus, pars opercularis	-2.494	0.01561
R Occipital Fusiform Gyrus	R Precuneous Cortex	-2.495	0.01559
L Supracalcarine Cortex	R Juxtapositional Lobule Cortex (formerly Supplementary Motor Cortex)	-2.496	0.01553
L Inferior Frontal Gyrus, pars triangularis	R Insular Cortex	-2.496	0.01554
R Temporal Occipital Fusiform Cortex	L Inferior Frontal Gyrus, pars opercularis	-2.496	0.01555
R Cingulate Gyrus, posterior division	L Superior Temporal Gyrus, posterior division	-2.497	0.01551
R Planum Temporale	L Inferior Temporal Gyrus, posterior division	-2.498	0.01546
L Occipital Fusiform Gyrus	R Middle Temporal Gyrus, posterior division	-2.498	0.01548
R Putamen	L Cingulate Gyrus, anterior division	-2.499	0.01543
L Cingulate Gyrus, anterior division	R Intracalcarine Cortex	-2.499	0.01543
R Paracingulate Gyrus	L Inferior Temporal Gyrus, posterior division	-2.5	0.01541
R Cingulate Gyrus, anterior division	L Angular Gyrus	-2.503	0.01529
R Inferior Temporal Gyrus, temporooccipital part	L Inferior Frontal Gyrus, pars triangularis	-2.503	0.01529
L Parietal Operculum Cortex	L Inferior Temporal Gyrus, temporooccipital part	-2.503	0.01529
L Juxtapositional Lobule Cortex (formerly Supplementary Motor Cortex)	L Superior Temporal Gyrus, anterior division	-2.505	0.01524
R Parahippocampal Gyrus, anterior division	L Middle Frontal Gyrus	-2.507	0.01515
L Inferior Temporal Gyrus, posterior division	L Temporal Pole	-2.508	0.01512
R Occipital Fusiform Gyrus	L Parahippocampal Gyrus, posterior division	-2.509	0.01506
L Amygdala	L Temporal Pole	-2.509	0.01506
L Inferior Temporal Gyrus, temporooccipital part	R Frontal Pole	-2.51	0.01504
L Temporal Fusiform Cortex, anterior division	R Supramarginal Gyrus, posterior division	-2.51	0.01504
R Frontal Medial Cortex	R Lateral Occipital Cortex, superior division	-2.51	0.01505
R Frontal Medial Cortex	L Supramarginal Gyrus, anterior division	-2.512	0.01497
R Superior Parietal Lobule	R Temporal Pole	-2.512	0.01497
L Central Opercular Cortex	L Middle Temporal Gyrus, temporooccipital part	-2.514	0.01489
L Middle Temporal Gyrus, anterior division	L Temporal Pole	-2.514	0.01489
L Supracalcarine Cortex	R Cingulate Gyrus, anterior division	-2.516	0.01482
L Heschl's Gyrus (includes H1 and H2)	L Lateral Occipital Cortex, superior division	-2.517	0.01478
R Amygdala	L Inferior Temporal Gyrus, posterior division	-2.518	0.01476
R Superior Temporal Gyrus, anterior division	L Superior Frontal Gyrus	-2.518	0.01476
R Superior Parietal Lobule	L Insular Cortex	-2.52	0.01466
L Hippocampus	R Middle Temporal Gyrus, anterior division	-2.521	0.01466
R Inferior Temporal Gyrus, posterior division	L Inferior Temporal Gyrus, posterior division	-2.522	0.01462
R Subcallosal Cortex	L Supramarginal Gyrus, anterior division	-2.522	0.01462
L Amygdala	L Temporal Occipital Fusiform Cortex	-2.523	0.01457
L Paracingulate Gyrus	R Superior Temporal Gyrus, posterior division	-2.523	0.01459
L Central Opercular Cortex	L Lateral Occipital Cortex, superior division	-2.525	0.01451
L Amygdala	L Supracalcarine Cortex	-2.525	0.01451
R Supracalcarine Cortex	R Cingulate Gyrus, anterior division	-2.525	0.01451
L Cingulate Gyrus, posterior division	L Frontal Medial Cortex	-2.526	0.0145
L Planum Polare	R Frontal Medial Cortex	-2.527	0.01445
L Middle Temporal Gyrus, posterior division	R Precentral Gyrus	-2.528	0.01441
R Putamen	R Supramarginal Gyrus, posterior division	-2.528	0.01443
R Superior Temporal Gyrus, anterior division	L Inferior Frontal Gyrus, pars opercularis	-2.529	0.01439
L Putamen	L Cingulate Gyrus, posterior division	-2.53	0.01435
L Middle Temporal Gyrus, anterior division	L Inferior Frontal Gyrus, pars triangularis	-2.531	0.0143
R Subcallosal Cortex	R Inferior Temporal Gyrus, temporooccipital part	-2.532	0.01427
L Superior Temporal Gyrus, posterior division	L Insular Cortex	-2.532	0.01429
R Planum Polare	R Cuneal Cortex	-2.533	0.01425
L Parahippocampal Gyrus, posterior division	L Superior Frontal Gyrus	-2.534	0.01421
L Heschl's Gyrus (includes H1 and H2)	L Lateral Occipital Cortex, inferior division	-2.536	0.01413
R Temporal Pole	R Insular Cortex	-2.537	0.01412
R Intracalcarine Cortex	L Inferior Frontal Gyrus, pars opercularis	-2.538	0.01407
R Cingulate Gyrus, posterior division	L Middle Temporal Gyrus, temporooccipital part	-2.538	0.01407
R Lateral Occipital Cortex, superior division	L Precentral Gyrus	-2.538	0.01407
R Brain-Stem	R Angular Gyrus	-2.538	0.01407
L Supramarginal Gyrus, anterior division	R Inferior Frontal Gyrus, pars triangularis	-2.538	0.01407
R Temporal Fusiform Cortex, posterior division	R Parahippocampal Gyrus, anterior division	-2.539	0.01405
L Pallidum	L Parietal Operculum Cortex	-2.539	0.01406
L Precuneous Cortex	R Superior Temporal Gyrus, posterior division	-2.541	0.01399
L Parahippocampal Gyrus, posterior division	R Precuneous Cortex	-2.542	0.01394
L Cuneal Cortex	R Inferior Frontal Gyrus, pars opercularis	-2.542	0.01395
R Temporal Fusiform Cortex, posterior division	L Parahippocampal Gyrus, posterior division	-2.542	0.01396
L Putamen	R Supramarginal Gyrus, anterior division	-2.544	0.01389
L Hippocampus	L Inferior Temporal Gyrus, anterior division	-2.546	0.01383
L Amygdala	L Middle Temporal Gyrus, temporooccipital part	-2.546	0.01383
L Angular Gyrus	L Middle Temporal Gyrus, temporooccipital part	-2.546	0.01383
R Parahippocampal Gyrus, anterior division	L Middle Temporal Gyrus, anterior division	-2.548	0.01377
L Frontal Operculum Cortex	R Juxtapositional Lobule Cortex (formerly Supplementary Motor Cortex)	-2.548	0.01377
R Planum Temporale	R Parietal Operculum Cortex	-2.549	0.01371
L Juxtapositional Lobule Cortex (formerly Supplementary Motor Cortex)	R Precentral Gyrus	-2.549	0.01372
R Precentral Gyrus	L Middle Frontal Gyrus	-2.55	0.01369
L Precuneous Cortex	R Temporal Pole	-2.552	0.01361
L Planum Polare	L Temporal Occipital Fusiform Cortex	-2.554	0.01355
L Lateral Occipital Cortex, inferior division	L Insular Cortex	-2.554	0.01356
R Subcallosal Cortex	L Precentral Gyrus	-2.554	0.01356
R Amygdala	R Temporal Pole	-2.557	0.01345
L Temporal Fusiform Cortex, posterior division	L Inferior Frontal Gyrus, pars opercularis	-2.558	0.01344
L Juxtapositional Lobule Cortex (formerly Supplementary Motor Cortex)	R Insular Cortex	-2.558	0.01344
R Middle Temporal Gyrus, posterior division	R Inferior Frontal Gyrus, pars triangularis	-2.559	0.0134
R Lingual Gyrus	R Temporal Pole	-2.559	0.0134
R Hippocampus	L Angular Gyrus	-2.562	0.0133
L Parahippocampal Gyrus, anterior division	L Intracalcarine Cortex	-2.563	0.01325
R Amygdala	L Middle Temporal Gyrus, anterior division	-2.563	0.01326
R Temporal Fusiform Cortex, anterior division	R Supramarginal Gyrus, anterior division	-2.564	0.01322
R Accumbens	L Middle Temporal Gyrus, temporooccipital part	-2.564	0.01323
L Paracingulate Gyrus	L Frontal Pole	-2.566	0.01316
L Cingulate Gyrus, anterior division	L Frontal Medial Cortex	-2.566	0.01318
L Superior Temporal Gyrus, anterior division	R Insular Cortex	-2.566	0.01318
L Temporal Occipital Fusiform Cortex	L Frontal Pole	-2.567	0.01315
R Central Opercular Cortex	R Temporal Fusiform Cortex, posterior division	-2.567	0.01316
L Occipital Pole	L Middle Temporal Gyrus, posterior division	-2.568	0.0131
L Temporal Fusiform Cortex, posterior division	L Inferior Temporal Gyrus, temporooccipital part	-2.569	0.01309
L Subcallosal Cortex	R Lateral Occipital Cortex, superior division	-2.569	0.01309
R Postcentral Gyrus	L Insular Cortex	-2.569	0.0131
L Planum Temporale	L Middle Temporal Gyrus, temporooccipital part	-2.569	0.0131
L Cuneal Cortex	L Supramarginal Gyrus, posterior division	-2.57	0.01307
L Frontal Medial Cortex	L Supramarginal Gyrus, posterior division	-2.57	0.01307
L Temporal Occipital Fusiform Cortex	R Insular Cortex	-2.57	0.01307
L Parietal Operculum Cortex	L Parahippocampal Gyrus, posterior division	-2.571	0.01305
R Temporal Fusiform Cortex, posterior division	L Intracalcarine Cortex	-2.572	0.01301
L Parietal Operculum Cortex	L Postcentral Gyrus	-2.572	0.01303
R Pallidum	L Middle Frontal Gyrus	-2.573	0.01299
L Parahippocampal Gyrus, anterior division	R Middle Temporal Gyrus, anterior division	-2.574	0.01296
R Parahippocampal Gyrus, posterior division	R Precuneous Cortex	-2.574	0.01297
R Temporal Fusiform Cortex, posterior division	R Frontal Pole	-2.575	0.01293
L Hippocampus	L Temporal Fusiform Cortex, posterior division	-2.575	0.01295
R Putamen	L Middle Temporal Gyrus, posterior division	-2.576	0.0129
R Occipital Fusiform Gyrus	L Inferior Frontal Gyrus, pars triangularis	-2.578	0.01285
L Putamen	R Occipital Pole	-2.578	0.01285
L Cuneal Cortex	R Inferior Temporal Gyrus, anterior division	-2.579	0.0128
R Hippocampus	L Inferior Temporal Gyrus, temporooccipital part	-2.579	0.01281
R Supracalcarine Cortex	L Frontal Pole	-2.58	0.01278
L Supracalcarine Cortex	L Planum Polare	-2.58	0.01278
L Frontal Operculum Cortex	R Inferior Frontal Gyrus, pars opercularis	-2.58	0.01278
R Supracalcarine Cortex	L Supramarginal Gyrus, posterior division	-2.58	0.0128
L Accumbens	R Superior Frontal Gyrus	-2.581	0.01277
R Central Opercular Cortex	R Superior Temporal Gyrus, anterior division	-2.581	0.01277
R Accumbens	L Temporal Fusiform Cortex, posterior division	-2.581	0.01278
R Planum Polare	L Intracalcarine Cortex	-2.582	0.01273
L Frontal Operculum Cortex	R Inferior Frontal Gyrus, pars triangularis	-2.582	0.01273
L Precuneous Cortex	L Inferior Temporal Gyrus, anterior division	-2.582	0.01275
R Hippocampus	R Lateral Occipital Cortex, inferior division	-2.583	0.01273
L Inferior Temporal Gyrus, temporooccipital part	R Temporal Pole	-2.583	0.01273
R Heschl's Gyrus (includes H1 and H2)	L Inferior Temporal Gyrus, anterior division	-2.584	0.0127
L Heschl's Gyrus (includes H1 and H2)	L Inferior Frontal Gyrus, pars triangularis	-2.584	0.01271
L Parahippocampal Gyrus, anterior division	L Supramarginal Gyrus, anterior division	-2.585	0.01265
R Inferior Temporal Gyrus, posterior division	L Superior Frontal Gyrus	-2.587	0.01259
L Juxtapositional Lobule Cortex (formerly Supplementary Motor Cortex)	L Inferior Frontal Gyrus, pars triangularis	-2.589	0.01252
R Cuneal Cortex	L Subcallosal Cortex	-2.59	0.0125
L Cingulate Gyrus, anterior division	R Superior Frontal Gyrus	-2.59	0.0125
L Supramarginal Gyrus, anterior division	L Inferior Temporal Gyrus, anterior division	-2.59	0.01252
R Precuneous Cortex	L Intracalcarine Cortex	-2.591	0.01248
L Supracalcarine Cortex	R Middle Temporal Gyrus, temporooccipital part	-2.591	0.01248
L Heschl's Gyrus (includes H1 and H2)	L Middle Temporal Gyrus, posterior division	-2.593	0.01241
L Temporal Fusiform Cortex, anterior division	L Supramarginal Gyrus, anterior division	-2.593	0.01241
R Temporal Fusiform Cortex, anterior division	R Inferior Temporal Gyrus, temporooccipital part	-2.595	0.01235
L Caudate	L Inferior Temporal Gyrus, posterior division	-2.595	0.01236
L Supramarginal Gyrus, posterior division	L Precentral Gyrus	-2.598	0.01226
R Supramarginal Gyrus, anterior division	R Inferior Temporal Gyrus, anterior division	-2.598	0.01226
R Subcallosal Cortex	R Middle Temporal Gyrus, temporooccipital part	-2.598	0.01226
R Subcallosal Cortex	L Inferior Temporal Gyrus, posterior division	-2.598	0.01227
R Cuneal Cortex	L Inferior Temporal Gyrus, temporooccipital part	-2.599	0.01224
R Middle Temporal Gyrus, posterior division	L Inferior Frontal Gyrus, pars triangularis	-2.6	0.01222
R Pallidum	R Angular Gyrus	-2.602	0.01214
L Putamen	L Occipital Pole	-2.602	0.01215
L Amygdala	L Parahippocampal Gyrus, anterior division	-2.603	0.01213
R Occipital Fusiform Gyrus	L Inferior Temporal Gyrus, posterior division	-2.604	0.01209
R Parietal Operculum Cortex	R Parahippocampal Gyrus, anterior division	-2.604	0.0121
R Temporal Fusiform Cortex, anterior division	R Middle Temporal Gyrus, temporooccipital part	-2.605	0.01206
R Pallidum	R Supramarginal Gyrus, anterior division	-2.605	0.01206
R Supracalcarine Cortex	L Precuneous Cortex	-2.606	0.01204
R Putamen	R Occipital Fusiform Gyrus	-2.607	0.01203
R Temporal Fusiform Cortex, anterior division	L Angular Gyrus	-2.607	0.01204
R Planum Temporale	L Inferior Frontal Gyrus, pars opercularis	-2.607	0.01204
L Inferior Frontal Gyrus, pars opercularis	L Insular Cortex	-2.607	0.01204
L Accumbens	L Subcallosal Cortex	-2.607	0.01204
L Temporal Fusiform Cortex, anterior division	R Cingulate Gyrus, anterior division	-2.607	0.01204
R Juxtapositional Lobule Cortex (formerly Supplementary Motor Cortex)	L Lateral Occipital Cortex, inferior division	-2.608	0.01203
R Pallidum	R Brain-Stem	-2.609	0.01198
R Frontal Orbital Cortex	R Inferior Temporal Gyrus, posterior division	-2.609	0.01198
L Pallidum	L Parahippocampal Gyrus, anterior division	-2.609	0.01199
L Central Opercular Cortex	R Subcallosal Cortex	-2.61	0.01196
L Occipital Pole	R Middle Temporal Gyrus, anterior division	-2.61	0.01197
R Lateral Occipital Cortex, inferior division	R Inferior Temporal Gyrus, posterior division	-2.611	0.01194
L Temporal Occipital Fusiform Cortex	R Juxtapositional Lobule Cortex (formerly Supplementary Motor Cortex)	-2.611	0.01195
R Putamen	R Superior Temporal Gyrus, anterior division	-2.611	0.01195
L Postcentral Gyrus	R Middle Temporal Gyrus, posterior division	-2.612	0.01193
L Central Opercular Cortex	R Superior Parietal Lobule	-2.612	0.01193
R Superior Temporal Gyrus, anterior division	L Middle Frontal Gyrus	-2.613	0.01188
L Pallidum	R Inferior Temporal Gyrus, posterior division	-2.615	0.01184
L Middle Temporal Gyrus, anterior division	R Temporal Pole	-2.615	0.01184
L Supracalcarine Cortex	R Temporal Pole	-2.615	0.01184
L Heschl's Gyrus (includes H1 and H2)	L Occipital Fusiform Gyrus	-2.616	0.0118
L Hippocampus	L Superior Frontal Gyrus	-2.618	0.01175
R Occipital Pole	L Inferior Frontal Gyrus, pars triangularis	-2.618	0.01176
L Superior Parietal Lobule	R Middle Temporal Gyrus, temporooccipital part	-2.618	0.01176
R Lateral Occipital Cortex, superior division	L Inferior Temporal Gyrus, anterior division	-2.62	0.01169
L Occipital Fusiform Gyrus	L Middle Temporal Gyrus, posterior division	-2.62	0.01169
L Supramarginal Gyrus, anterior division	R Superior Parietal Lobule	-2.62	0.01171
L Hippocampus	L Planum Temporale	-2.621	0.01169
L Juxtapositional Lobule Cortex (formerly Supplementary Motor Cortex)	L Temporal Pole	-2.622	0.01166
R Planum Polare	R Lingual Gyrus	-2.623	0.01162
R Cingulate Gyrus, posterior division	R Middle Temporal Gyrus, anterior division	-2.623	0.01163
L Temporal Fusiform Cortex, anterior division	L Precuneous Cortex	-2.625	0.01156
R Occipital Fusiform Gyrus	L Inferior Frontal Gyrus, pars opercularis	-2.625	0.01157
R Juxtapositional Lobule Cortex (formerly Supplementary Motor Cortex)	R Inferior Frontal Gyrus, pars opercularis	-2.626	0.01154
L Supramarginal Gyrus, posterior division	R Middle Frontal Gyrus	-2.626	0.01154
L Parahippocampal Gyrus, anterior division	L Middle Temporal Gyrus, anterior division	-2.626	0.01155
L Amygdala	R Lingual Gyrus	-2.627	0.01151
L Frontal Orbital Cortex	R Cingulate Gyrus, anterior division	-2.627	0.01152
L Supracalcarine Cortex	L Frontal Orbital Cortex	-2.628	0.01149
L Temporal Fusiform Cortex, anterior division	R Paracingulate Gyrus	-2.629	0.01145
L Intracalcarine Cortex	R Temporal Pole	-2.629	0.01147
R Temporal Pole	L Precentral Gyrus	-2.631	0.01139
L Parahippocampal Gyrus, anterior division	L Cingulate Gyrus, anterior division	-2.631	0.0114
R Hippocampus	L Central Opercular Cortex	-2.634	0.01132
L Cingulate Gyrus, posterior division	L Middle Temporal Gyrus, posterior division	-2.634	0.01133
R Temporal Occipital Fusiform Cortex	L Supramarginal Gyrus, anterior division	-2.634	0.01133
L Heschl's Gyrus (includes H1 and H2)	L Superior Temporal Gyrus, anterior division	-2.635	0.01129
L Occipital Pole	R Supramarginal Gyrus, posterior division	-2.635	0.01129
L Occipital Fusiform Gyrus	R Cuneal Cortex	-2.636	0.01127
R Lateral Occipital Cortex, superior division	R Superior Temporal Gyrus, anterior division	-2.636	0.01127
R Temporal Occipital Fusiform Cortex	R Temporal Fusiform Cortex, anterior division	-2.636	0.01128
R Temporal Fusiform Cortex, posterior division	L Superior Temporal Gyrus, anterior division	-2.636	0.01129
R Temporal Occipital Fusiform Cortex	L Juxtapositional Lobule Cortex (formerly Supplementary Motor Cortex)	-2.637	0.01125
R Planum Temporale	L Cingulate Gyrus, posterior division	-2.637	0.01127
R Planum Temporale	R Frontal Pole	-2.638	0.01124
R Lingual Gyrus	L Frontal Orbital Cortex	-2.638	0.01125
L Juxtapositional Lobule Cortex (formerly Supplementary Motor Cortex)	L Inferior Temporal Gyrus, posterior division	-2.64	0.01117
R Frontal Medial Cortex	L Insular Cortex	-2.64	0.01117
L Lateral Occipital Cortex, superior division	L Angular Gyrus	-2.641	0.01117
R Heschl's Gyrus (includes H1 and H2)	L Inferior Temporal Gyrus, temporooccipital part	-2.641	0.01117
R Temporal Fusiform Cortex, posterior division	L Lingual Gyrus	-2.642	0.01114
R Heschl's Gyrus (includes H1 and H2)	L Paracingulate Gyrus	-2.642	0.01114
R Accumbens	R Parahippocampal Gyrus, anterior division	-2.642	0.01114
R Central Opercular Cortex	L Middle Temporal Gyrus, anterior division	-2.643	0.0111
L Heschl's Gyrus (includes H1 and H2)	R Occipital Fusiform Gyrus	-2.645	0.01105
R Lateral Occipital Cortex, inferior division	L Inferior Frontal Gyrus, pars triangularis	-2.647	0.011
R Parietal Operculum Cortex	L Lateral Occipital Cortex, superior division	-2.647	0.011
R Cuneal Cortex	R Insular Cortex	-2.647	0.011
R Temporal Fusiform Cortex, anterior division	R Supramarginal Gyrus, posterior division	-2.647	0.011
L Parahippocampal Gyrus, anterior division	L Cuneal Cortex	-2.647	0.01101
R Middle Temporal Gyrus, anterior division	L Insular Cortex	-2.648	0.01099
L Occipital Fusiform Gyrus	R Inferior Frontal Gyrus, pars opercularis	-2.648	0.01099
L Hippocampus	R Superior Parietal Lobule	-2.648	0.01099
R Central Opercular Cortex	L Inferior Temporal Gyrus, posterior division	-2.648	0.011
L Temporal Fusiform Cortex, posterior division	R Frontal Pole	-2.652	0.01088
R Middle Temporal Gyrus, temporooccipital part	R Middle Temporal Gyrus, anterior division	-2.652	0.01088
L Amygdala	R Occipital Fusiform Gyrus	-2.652	0.01088
R Cingulate Gyrus, posterior division	L Superior Parietal Lobule	-2.653	0.01085
R Temporal Fusiform Cortex, anterior division	L Postcentral Gyrus	-2.653	0.01087
L Putamen	R Lingual Gyrus	-2.653	0.01087
L Central Opercular Cortex	R Middle Temporal Gyrus, anterior division	-2.655	0.0108
R Inferior Temporal Gyrus, temporooccipital part	R Superior Temporal Gyrus, posterior division	-2.655	0.0108
L Hippocampus	R Superior Temporal Gyrus, posterior division	-2.655	0.01081
L Angular Gyrus	R Temporal Pole	-2.655	0.01081
L Occipital Pole	L Frontal Orbital Cortex	-2.656	0.0108
R Putamen	R Heschl's Gyrus (includes H1 and H2)	-2.656	0.0108
R Planum Temporale	R Inferior Temporal Gyrus, temporooccipital part	-2.656	0.0108
L Temporal Occipital Fusiform Cortex	R Parahippocampal Gyrus, posterior division	-2.656	0.0108
R Central Opercular Cortex	L Lateral Occipital Cortex, inferior division	-2.657	0.01077
L Postcentral Gyrus	R Temporal Pole	-2.658	0.01075
L Occipital Fusiform Gyrus	R Supramarginal Gyrus, anterior division	-2.658	0.01076
L Planum Polare	R Lingual Gyrus	-2.658	0.01077
L Occipital Pole	L Frontal Pole	-2.659	0.01072
L Parahippocampal Gyrus, posterior division	R Postcentral Gyrus	-2.659	0.01073
R Superior Parietal Lobule	L Temporal Pole	-2.66	0.01072
L Planum Temporale	L Inferior Temporal Gyrus, posterior division	-2.661	0.01069
L Parahippocampal Gyrus, anterior division	L Inferior Temporal Gyrus, temporooccipital part	-2.661	0.01069
R Occipital Pole	L Middle Temporal Gyrus, posterior division	-2.661	0.01069
R Cuneal Cortex	L Temporal Pole	-2.661	0.01069
R Temporal Occipital Fusiform Cortex	R Juxtapositional Lobule Cortex (formerly Supplementary Motor Cortex)	-2.661	0.01069
L Heschl's Gyrus (includes H1 and H2)	R Lateral Occipital Cortex, inferior division	-2.664	0.0106
R Temporal Fusiform Cortex, posterior division	R Supramarginal Gyrus, anterior division	-2.665	0.01058
R Precuneous Cortex	L Lateral Occipital Cortex, inferior division	-2.665	0.01059
L Cingulate Gyrus, anterior division	L Frontal Pole	-2.665	0.0106
R Lateral Occipital Cortex, inferior division	L Superior Frontal Gyrus	-2.666	0.01057
R Temporal Fusiform Cortex, posterior division	L Superior Temporal Gyrus, posterior division	-2.667	0.01054
L Lateral Occipital Cortex, superior division	R Middle Temporal Gyrus, posterior division	-2.667	0.01054
R Parahippocampal Gyrus, posterior division	L Precuneous Cortex	-2.667	0.01055
R Lateral Occipital Cortex, superior division	L Insular Cortex	-2.668	0.01051
R Parietal Operculum Cortex	L Cingulate Gyrus, posterior division	-2.668	0.01052
L Frontal Operculum Cortex	R Insular Cortex	-2.669	0.0105
R Hippocampus	R Superior Parietal Lobule	-2.67	0.01047
L Postcentral Gyrus	R Middle Temporal Gyrus, anterior division	-2.67	0.01049
L Cingulate Gyrus, posterior division	R Lateral Occipital Cortex, superior division	-2.671	0.01044
L Accumbens	L Frontal Medial Cortex	-2.672	0.01042
L Amygdala	L Lateral Occipital Cortex, inferior division	-2.672	0.01042
L Intracalcarine Cortex	L Inferior Frontal Gyrus, pars triangularis	-2.674	0.01038
L Frontal Medial Cortex	L Inferior Temporal Gyrus, temporooccipital part	-2.674	0.01038
R Inferior Temporal Gyrus, temporooccipital part	L Middle Temporal Gyrus, posterior division	-2.674	0.01038
L Angular Gyrus	R Superior Temporal Gyrus, anterior division	-2.674	0.01038
L Superior Parietal Lobule	L Inferior Temporal Gyrus, posterior division	-2.675	0.01037
R Occipital Pole	L Middle Temporal Gyrus, anterior division	-2.676	0.01034
L Precuneous Cortex	R Inferior Temporal Gyrus, temporooccipital part	-2.676	0.01034
R Lateral Occipital Cortex, inferior division	R Inferior Temporal Gyrus, temporooccipital part	-2.676	0.01034
R Middle Frontal Gyrus	L Middle Frontal Gyrus	-2.677	0.0103
L Supracalcarine Cortex	L Heschl's Gyrus (includes H1 and H2)	-2.679	0.01026
R Parahippocampal Gyrus, anterior division	R Supramarginal Gyrus, anterior division	-2.679	0.01026
R Planum Polare	R Temporal Occipital Fusiform Cortex	-2.679	0.01026
R Hippocampus	L Postcentral Gyrus	-2.679	0.01027
R Juxtapositional Lobule Cortex (formerly Supplementary Motor Cortex)	L Temporal Pole	-2.68	0.01024
L Cingulate Gyrus, posterior division	L Lateral Occipital Cortex, inferior division	-2.68	0.01025
L Amygdala	L Intracalcarine Cortex	-2.682	0.01019
R Postcentral Gyrus	L Middle Frontal Gyrus	-2.682	0.01019
L Temporal Fusiform Cortex, posterior division	R Lateral Occipital Cortex, superior division	-2.683	0.01017
L Juxtapositional Lobule Cortex (formerly Supplementary Motor Cortex)	L Supramarginal Gyrus, posterior division	-2.684	0.01014
L Heschl's Gyrus (includes H1 and H2)	L Frontal Pole	-2.684	0.01016
R Amygdala	L Caudate	-2.685	0.01013
R Inferior Temporal Gyrus, anterior division	R Precentral Gyrus	-2.685	0.01013
R Juxtapositional Lobule Cortex (formerly Supplementary Motor Cortex)	L Inferior Frontal Gyrus, pars opercularis	-2.687	0.01007
L Heschl's Gyrus (includes H1 and H2)	L Postcentral Gyrus	-2.687	0.01007
L Occipital Fusiform Gyrus	L Precuneous Cortex	-2.688	0.01005
L Middle Temporal Gyrus, anterior division	L Middle Frontal Gyrus	-2.688	0.01006
L Temporal Fusiform Cortex, anterior division	L Middle Frontal Gyrus	-2.688	0.01006
L Hippocampus	R Lateral Occipital Cortex, inferior division	-2.688	0.01006
L Amygdala	R Temporal Occipital Fusiform Cortex	-2.689	0.01004
R Temporal Occipital Fusiform Cortex	R Precuneous Cortex	-2.689	0.01005
R Parahippocampal Gyrus, posterior division	L Inferior Temporal Gyrus, temporooccipital part	-2.69	0.01001
L Supramarginal Gyrus, anterior division	R Inferior Temporal Gyrus, anterior division	-2.691	0.00998
R Brain-Stem	R Frontal Pole	-2.691	0.01
L Amygdala	L Middle Temporal Gyrus, posterior division	-2.692	0.00997
L Heschl's Gyrus (includes H1 and H2)	L Superior Parietal Lobule	-2.693	0.00995
R Temporal Fusiform Cortex, anterior division	R Postcentral Gyrus	-2.693	0.00995
L Amygdala	R Insular Cortex	-2.694	0.00992
R Hippocampus	L Lateral Occipital Cortex, inferior division	-2.695	0.0099
L Parahippocampal Gyrus, posterior division	R Inferior Temporal Gyrus, temporooccipital part	-2.695	0.00991
R Planum Temporale	R Middle Temporal Gyrus, anterior division	-2.696	0.00988
R Angular Gyrus	L Supramarginal Gyrus, posterior division	-2.697	0.00986
R Superior Temporal Gyrus, anterior division	R Frontal Pole	-2.697	0.00986
L Frontal Medial Cortex	L Insular Cortex	-2.698	0.00982
L Precuneous Cortex	L Middle Temporal Gyrus, temporooccipital part	-2.7	0.00978
R Accumbens	L Parietal Operculum Cortex	-2.7	0.00978
R Amygdala	L Cingulate Gyrus, posterior division	-2.701	0.00977
L Inferior Temporal Gyrus, temporooccipital part	R Superior Temporal Gyrus, posterior division	-2.704	0.00968
R Central Opercular Cortex	L Frontal Pole	-2.705	0.00965
R Paracingulate Gyrus	L Middle Temporal Gyrus, temporooccipital part	-2.705	0.00965
R Heschl's Gyrus (includes H1 and H2)	L Superior Parietal Lobule	-2.706	0.00963
R Lateral Occipital Cortex, superior division	L Superior Temporal Gyrus, anterior division	-2.706	0.00964
R Middle Temporal Gyrus, anterior division	L Inferior Frontal Gyrus, pars triangularis	-2.707	0.00962
R Planum Temporale	R Lateral Occipital Cortex, inferior division	-2.707	0.00962
R Heschl's Gyrus (includes H1 and H2)	L Parahippocampal Gyrus, posterior division	-2.708	0.00959
R Precentral Gyrus	L Frontal Pole	-2.709	0.00958
L Planum Temporale	L Middle Frontal Gyrus	-2.709	0.00958
R Pallidum	L Brain-Stem	-2.71	0.00955
R Temporal Fusiform Cortex, posterior division	L Precuneous Cortex	-2.71	0.00955
L Temporal Fusiform Cortex, posterior division	R Parahippocampal Gyrus, anterior division	-2.71	0.00955
L Temporal Fusiform Cortex, anterior division	R Superior Frontal Gyrus	-2.71	0.00955
R Inferior Temporal Gyrus, temporooccipital part	R Superior Temporal Gyrus, anterior division	-2.711	0.00953
L Amygdala	L Occipital Fusiform Gyrus	-2.711	0.00955
R Supracalcarine Cortex	R Temporal Pole	-2.712	0.00951
L Accumbens	L Superior Frontal Gyrus	-2.715	0.00943
L Temporal Occipital Fusiform Cortex	R Middle Temporal Gyrus, anterior division	-2.716	0.00943
L Occipital Fusiform Gyrus	L Inferior Frontal Gyrus, pars triangularis	-2.717	0.00939
L Occipital Pole	R Lingual Gyrus	-2.717	0.00941
R Amygdala	R Planum Temporale	-2.717	0.00941
R Juxtapositional Lobule Cortex (formerly Supplementary Motor Cortex)	L Frontal Pole	-2.719	0.00935
R Amygdala	L Lateral Occipital Cortex, superior division	-2.72	0.00931
R Pallidum	L Inferior Temporal Gyrus, posterior division	-2.721	0.0093
L Frontal Orbital Cortex	R Cuneal Cortex	-2.722	0.00929
L Cingulate Gyrus, posterior division	L Inferior Temporal Gyrus, anterior division	-2.724	0.00923
L Temporal Pole	L Superior Frontal Gyrus	-2.725	0.00921
L Planum Temporale	R Lateral Occipital Cortex, superior division	-2.725	0.00922
R Superior Parietal Lobule	L Postcentral Gyrus	-2.726	0.00918
L Temporal Occipital Fusiform Cortex	R Precuneous Cortex	-2.726	0.00918
R Parietal Operculum Cortex	R Frontal Medial Cortex	-2.727	0.00917
L Parietal Operculum Cortex	R Middle Temporal Gyrus, anterior division	-2.727	0.00917
R Amygdala	L Frontal Operculum Cortex	-2.728	0.00914
R Occipital Pole	R Inferior Temporal Gyrus, anterior division	-2.728	0.00914
L Cingulate Gyrus, posterior division	R Middle Temporal Gyrus, posterior division	-2.728	0.00914
L Temporal Fusiform Cortex, posterior division	R Parahippocampal Gyrus, posterior division	-2.728	0.00914
L Parahippocampal Gyrus, anterior division	L Paracingulate Gyrus	-2.73	0.00911
L Lateral Occipital Cortex, inferior division	L Superior Frontal Gyrus	-2.73	0.00911
R Temporal Fusiform Cortex, anterior division	L Temporal Pole	-2.732	0.00905
L Putamen	R Heschl's Gyrus (includes H1 and H2)	-2.732	0.00905
R Subcallosal Cortex	R Frontal Medial Cortex	-2.733	0.00903
R Amygdala	L Cingulate Gyrus, anterior division	-2.737	0.00893
R Lingual Gyrus	L Lateral Occipital Cortex, superior division	-2.738	0.00891
R Amygdala	R Precentral Gyrus	-2.738	0.00892
R Temporal Occipital Fusiform Cortex	R Supramarginal Gyrus, anterior division	-2.739	0.0089
L Amygdala	L Lateral Occipital Cortex, superior division	-2.74	0.00887
R Amygdala	R Intracalcarine Cortex	-2.74	0.00888
L Supramarginal Gyrus, posterior division	R Inferior Temporal Gyrus, temporooccipital part	-2.741	0.00886
R Superior Parietal Lobule	L Inferior Temporal Gyrus, anterior division	-2.742	0.00882
L Hippocampus	L Inferior Temporal Gyrus, temporooccipital part	-2.743	0.0088
R Parahippocampal Gyrus, posterior division	R Superior Parietal Lobule	-2.746	0.00874
R Parahippocampal Gyrus, anterior division	L Inferior Frontal Gyrus, pars triangularis	-2.747	0.00871
L Accumbens	L Amygdala	-2.749	0.00867
L Planum Temporale	R Inferior Frontal Gyrus, pars opercularis	-2.749	0.00867
R Lateral Occipital Cortex, superior division	R Frontal Pole	-2.752	0.00859
R Planum Temporale	L Superior Frontal Gyrus	-2.753	0.00857
R Planum Temporale	R Postcentral Gyrus	-2.754	0.00856
R Pallidum	L Inferior Frontal Gyrus, pars triangularis	-2.755	0.00852
L Inferior Temporal Gyrus, posterior division	L Superior Temporal Gyrus, anterior division	-2.755	0.00852
L Supracalcarine Cortex	R Heschl's Gyrus (includes H1 and H2)	-2.756	0.0085
L Putamen	R Middle Temporal Gyrus, temporooccipital part	-2.757	0.00849
R Supracalcarine Cortex	L Frontal Orbital Cortex	-2.758	0.00846
R Cuneal Cortex	L Postcentral Gyrus	-2.758	0.00846
L Planum Polare	R Inferior Temporal Gyrus, anterior division	-2.758	0.00846
L Cingulate Gyrus, anterior division	L Middle Temporal Gyrus, temporooccipital part	-2.759	0.00844
L Precuneous Cortex	L Superior Parietal Lobule	-2.761	0.00841
R Central Opercular Cortex	R Inferior Temporal Gyrus, temporooccipital part	-2.761	0.00841
L Planum Temporale	R Inferior Frontal Gyrus, pars triangularis	-2.762	0.00839
L Temporal Fusiform Cortex, posterior division	L Precentral Gyrus	-2.763	0.00835
R Parietal Operculum Cortex	R Occipital Fusiform Gyrus	-2.763	0.00836
L Temporal Fusiform Cortex, anterior division	R Lateral Occipital Cortex, superior division	-2.764	0.00833
R Pallidum	R Precuneous Cortex	-2.765	0.00832
L Planum Temporale	L Inferior Temporal Gyrus, temporooccipital part	-2.765	0.00833
L Lateral Occipital Cortex, inferior division	L Middle Frontal Gyrus	-2.768	0.00825
L Occipital Fusiform Gyrus	L Temporal Fusiform Cortex, anterior division	-2.768	0.00826
R Planum Temporale	R Middle Temporal Gyrus, posterior division	-2.769	0.00825
L Supracalcarine Cortex	R Postcentral Gyrus	-2.769	0.00825
R Inferior Temporal Gyrus, temporooccipital part	L Insular Cortex	-2.77	0.00822
R Inferior Temporal Gyrus, posterior division	L Superior Temporal Gyrus, posterior division	-2.771	0.0082
R Hippocampus	L Middle Temporal Gyrus, temporooccipital part	-2.772	0.00816
L Temporal Fusiform Cortex, anterior division	R Juxtapositional Lobule Cortex (formerly Supplementary Motor Cortex)	-2.773	0.00814
R Amygdala	R Central Opercular Cortex	-2.775	0.00811
L Temporal Fusiform Cortex, posterior division	R Precentral Gyrus	-2.775	0.00811
L Occipital Pole	R Inferior Temporal Gyrus, posterior division	-2.776	0.00808
R Occipital Pole	L Intracalcarine Cortex	-2.778	0.00805
L Accumbens	L Middle Temporal Gyrus, temporooccipital part	-2.779	0.00803
R Temporal Fusiform Cortex, posterior division	L Postcentral Gyrus	-2.779	0.00803
L Precuneous Cortex	R Superior Frontal Gyrus	-2.779	0.00803
L Accumbens	R Hippocampus	-2.78	0.00801
L Inferior Temporal Gyrus, anterior division	L Precentral Gyrus	-2.78	0.00802
R Superior Parietal Lobule	L Frontal Pole	-2.781	0.008
L Lingual Gyrus	L Inferior Frontal Gyrus, pars triangularis	-2.781	0.008
R Postcentral Gyrus	L Inferior Temporal Gyrus, posterior division	-2.781	0.008
R Lingual Gyrus	L Supramarginal Gyrus, anterior division	-2.781	0.008
L Hippocampus	R Heschl's Gyrus (includes H1 and H2)	-2.781	0.008
L Amygdala	R Intracalcarine Cortex	-2.782	0.00799
R Occipital Pole	L Lingual Gyrus	-2.784	0.00795
R Frontal Orbital Cortex	L Inferior Temporal Gyrus, temporooccipital part	-2.785	0.00793
R Hippocampus	R Frontal Medial Cortex	-2.785	0.00793
L Parahippocampal Gyrus, anterior division	L Angular Gyrus	-2.786	0.00792
L Occipital Fusiform Gyrus	R Precuneous Cortex	-2.786	0.00792
L Lateral Occipital Cortex, superior division	R Frontal Pole	-2.787	0.0079
L Putamen	R Parahippocampal Gyrus, anterior division	-2.787	0.0079
R Frontal Medial Cortex	L Precentral Gyrus	-2.788	0.00787
L Lateral Occipital Cortex, superior division	L Temporal Pole	-2.79	0.00783
R Superior Temporal Gyrus, posterior division	L Inferior Frontal Gyrus, pars opercularis	-2.791	0.00781
R Occipital Pole	L Parahippocampal Gyrus, anterior division	-2.791	0.00781
L Parahippocampal Gyrus, posterior division	L Lateral Occipital Cortex, inferior division	-2.792	0.00779
R Supracalcarine Cortex	L Temporal Fusiform Cortex, anterior division	-2.792	0.00779
R Frontal Orbital Cortex	R Juxtapositional Lobule Cortex (formerly Supplementary Motor Cortex)	-2.792	0.00779
L Accumbens	R Pallidum	-2.793	0.00778
L Central Opercular Cortex	R Parahippocampal Gyrus, posterior division	-2.793	0.00778
R Amygdala	L Hippocampus	-2.793	0.00779
L Precuneous Cortex	R Middle Temporal Gyrus, posterior division	-2.793	0.00779
L Heschl's Gyrus (includes H1 and H2)	R Temporal Fusiform Cortex, anterior division	-2.793	0.00779
L Superior Parietal Lobule	R Frontal Pole	-2.794	0.00777
R Pallidum	R Putamen	-2.794	0.00778
L Pallidum	L Planum Temporale	-2.796	0.00772
R Occipital Pole	R Temporal Fusiform Cortex, anterior division	-2.799	0.00767
L Temporal Fusiform Cortex, anterior division	L Cingulate Gyrus, anterior division	-2.8	0.00765
L Heschl's Gyrus (includes H1 and H2)	L Temporal Occipital Fusiform Cortex	-2.8	0.00765
R Occipital Fusiform Gyrus	R Temporal Fusiform Cortex, anterior division	-2.8	0.00765
R Heschl's Gyrus (includes H1 and H2)	R Occipital Fusiform Gyrus	-2.801	0.00762
L Juxtapositional Lobule Cortex (formerly Supplementary Motor Cortex)	R Inferior Frontal Gyrus, pars opercularis	-2.802	0.00761
L Paracingulate Gyrus	L Superior Temporal Gyrus, posterior division	-2.802	0.00762
R Cingulate Gyrus, anterior division	L Inferior Temporal Gyrus, anterior division	-2.804	0.00758
L Parietal Operculum Cortex	L Paracingulate Gyrus	-2.804	0.00758
R Inferior Temporal Gyrus, anterior division	R Superior Frontal Gyrus	-2.804	0.00758
R Parietal Operculum Cortex	L Inferior Frontal Gyrus, pars triangularis	-2.805	0.00756
R Paracingulate Gyrus	R Middle Temporal Gyrus, anterior division	-2.805	0.00756
L Inferior Temporal Gyrus, temporooccipital part	L Insular Cortex	-2.806	0.00755
R Temporal Fusiform Cortex, anterior division	L Supramarginal Gyrus, anterior division	-2.806	0.00755
R Frontal Medial Cortex	R Inferior Temporal Gyrus, posterior division	-2.806	0.00755
L Amygdala	R Subcallosal Cortex	-2.807	0.00754
L Parahippocampal Gyrus, posterior division	L Postcentral Gyrus	-2.808	0.00751
L Subcallosal Cortex	L Inferior Frontal Gyrus, pars triangularis	-2.809	0.00749
R Frontal Orbital Cortex	L Middle Temporal Gyrus, posterior division	-2.81	0.00747
R Hippocampus	L Superior Temporal Gyrus, posterior division	-2.81	0.00747
R Cingulate Gyrus, anterior division	R Angular Gyrus	-2.81	0.00747
L Frontal Medial Cortex	L Lateral Occipital Cortex, superior division	-2.811	0.00747
R Amygdala	L Inferior Frontal Gyrus, pars triangularis	-2.812	0.00745
L Temporal Occipital Fusiform Cortex	L Juxtapositional Lobule Cortex (formerly Supplementary Motor Cortex)	-2.812	0.00745
L Hippocampus	R Parietal Operculum Cortex	-2.812	0.00745
R Pallidum	R Middle Frontal Gyrus	-2.814	0.0074
L Inferior Temporal Gyrus, temporooccipital part	L Superior Frontal Gyrus	-2.815	0.00739
L Caudate	R Brain-Stem	-2.815	0.00739
L Putamen	L Precentral Gyrus	-2.815	0.0074
R Pallidum	L Parahippocampal Gyrus, anterior division	-2.818	0.00734
R Planum Temporale	R Temporal Fusiform Cortex, posterior division	-2.818	0.00734
L Pallidum	L Lateral Occipital Cortex, superior division	-2.819	0.00732
R Amygdala	R Temporal Occipital Fusiform Cortex	-2.819	0.00732
L Central Opercular Cortex	L Insular Cortex	-2.82	0.0073
L Lingual Gyrus	L Cingulate Gyrus, anterior division	-2.821	0.00728
L Putamen	L Cuneal Cortex	-2.821	0.00728
L Amygdala	L Cuneal Cortex	-2.822	0.00726
R Cuneal Cortex	R Inferior Temporal Gyrus, temporooccipital part	-2.823	0.00724
R Central Opercular Cortex	L Inferior Temporal Gyrus, anterior division	-2.824	0.00724
R Occipital Pole	R Occipital Fusiform Gyrus	-2.824	0.00724
L Occipital Pole	L Inferior Frontal Gyrus, pars triangularis	-2.825	0.00721
R Pallidum	L Occipital Pole	-2.826	0.0072
R Angular Gyrus	R Frontal Pole	-2.826	0.0072
R Temporal Pole	L Superior Frontal Gyrus	-2.827	0.00719
R Planum Temporale	R Planum Polare	-2.828	0.00717
L Hippocampus	R Subcallosal Cortex	-2.828	0.00717
L Parietal Operculum Cortex	R Temporal Fusiform Cortex, anterior division	-2.829	0.00714
R Planum Temporale	L Middle Temporal Gyrus, temporooccipital part	-2.83	0.00712
R Lateral Occipital Cortex, superior division	R Postcentral Gyrus	-2.831	0.00711
L Planum Polare	L Parahippocampal Gyrus, anterior division	-2.831	0.00712
R Intracalcarine Cortex	R Insular Cortex	-2.831	0.00712
L Pallidum	L Superior Parietal Lobule	-2.834	0.00707
R Subcallosal Cortex	L Frontal Pole	-2.836	0.00703
R Inferior Temporal Gyrus, temporooccipital part	L Temporal Pole	-2.836	0.00703
L Amygdala	L Temporal Fusiform Cortex, posterior division	-2.837	0.007
L Central Opercular Cortex	L Inferior Temporal Gyrus, posterior division	-2.837	0.00701
L Putamen	R Middle Temporal Gyrus, posterior division	-2.838	0.00698
L Amygdala	L Paracingulate Gyrus	-2.84	0.00695
R Parahippocampal Gyrus, anterior division	L Inferior Temporal Gyrus, posterior division	-2.841	0.00693
R Parahippocampal Gyrus, posterior division	L Lateral Occipital Cortex, superior division	-2.841	0.00693
R Angular Gyrus	L Superior Frontal Gyrus	-2.842	0.00691
L Subcallosal Cortex	L Middle Temporal Gyrus, anterior division	-2.843	0.0069
R Pallidum	L Parietal Operculum Cortex	-2.844	0.00687
L Heschl's Gyrus (includes H1 and H2)	R Parahippocampal Gyrus, posterior division	-2.846	0.00684
R Heschl's Gyrus (includes H1 and H2)	R Lateral Occipital Cortex, superior division	-2.847	0.00682
L Cingulate Gyrus, posterior division	R Postcentral Gyrus	-2.848	0.0068
R Heschl's Gyrus (includes H1 and H2)	L Cingulate Gyrus, posterior division	-2.849	0.00678
L Subcallosal Cortex	R Juxtapositional Lobule Cortex (formerly Supplementary Motor Cortex)	-2.849	0.00679
R Parietal Operculum Cortex	L Parahippocampal Gyrus, anterior division	-2.851	0.00676
R Putamen	L Precentral Gyrus	-2.851	0.00676
R Amygdala	L Superior Parietal Lobule	-2.852	0.00673
L Amygdala	R Temporal Fusiform Cortex, posterior division	-2.852	0.00673
R Frontal Orbital Cortex	R Supramarginal Gyrus, posterior division	-2.853	0.00671
L Putamen	R Middle Temporal Gyrus, anterior division	-2.855	0.00668
R Parietal Operculum Cortex	R Temporal Occipital Fusiform Cortex	-2.855	0.00669
L Paracingulate Gyrus	R Inferior Temporal Gyrus, posterior division	-2.856	0.00667
R Lateral Occipital Cortex, superior division	R Superior Parietal Lobule	-2.856	0.00667
R Temporal Fusiform Cortex, posterior division	L Frontal Pole	-2.857	0.00666
L Subcallosal Cortex	L Inferior Temporal Gyrus, temporooccipital part	-2.857	0.00666
R Parahippocampal Gyrus, anterior division	L Temporal Pole	-2.858	0.00663
L Temporal Fusiform Cortex, anterior division	L Inferior Temporal Gyrus, temporooccipital part	-2.86	0.00659
L Temporal Fusiform Cortex, anterior division	R Cuneal Cortex	-2.86	0.0066
R Frontal Orbital Cortex	R Frontal Pole	-2.861	0.00658
R Supramarginal Gyrus, anterior division	L Insular Cortex	-2.863	0.00654
R Central Opercular Cortex	R Inferior Temporal Gyrus, anterior division	-2.864	0.00653
R Accumbens	L Inferior Temporal Gyrus, posterior division	-2.866	0.0065
R Parahippocampal Gyrus, posterior division	L Insular Cortex	-2.866	0.0065
L Planum Polare	R Parahippocampal Gyrus, posterior division	-2.866	0.0065
R Cuneal Cortex	R Precuneous Cortex	-2.867	0.00648
L Putamen	L Temporal Fusiform Cortex, posterior division	-2.867	0.00649
R Paracingulate Gyrus	L Middle Temporal Gyrus, posterior division	-2.869	0.00645
L Temporal Fusiform Cortex, posterior division	R Postcentral Gyrus	-2.869	0.00646
R Occipital Fusiform Gyrus	R Frontal Medial Cortex	-2.87	0.00644
L Temporal Fusiform Cortex, anterior division	L Lateral Occipital Cortex, superior division	-2.873	0.00639
R Precuneous Cortex	R Inferior Temporal Gyrus, anterior division	-2.873	0.00639
L Putamen	R Inferior Temporal Gyrus, posterior division	-2.873	0.00639
L Temporal Fusiform Cortex, anterior division	R Insular Cortex	-2.873	0.00639
L Occipital Fusiform Gyrus	R Juxtapositional Lobule Cortex (formerly Supplementary Motor Cortex)	-2.873	0.00639
R Planum Polare	L Insular Cortex	-2.877	0.00632
R Central Opercular Cortex	L Inferior Frontal Gyrus, pars opercularis	-2.877	0.00633
L Hippocampus	R Planum Temporale	-2.877	0.00633
R Temporal Fusiform Cortex, posterior division	L Temporal Pole	-2.879	0.00629
R Amygdala	R Supracalcarine Cortex	-2.879	0.0063
R Hippocampus	L Frontal Medial Cortex	-2.88	0.00628
R Inferior Temporal Gyrus, temporooccipital part	L Middle Frontal Gyrus	-2.88	0.00628
L Heschl's Gyrus (includes H1 and H2)	R Intracalcarine Cortex	-2.88	0.00628
L Planum Polare	R Temporal Occipital Fusiform Cortex	-2.881	0.00627
R Central Opercular Cortex	R Superior Temporal Gyrus, posterior division	-2.882	0.00625
R Planum Temporale	L Planum Polare	-2.883	0.00623
R Cuneal Cortex	R Temporal Pole	-2.884	0.00622
R Putamen	R Lingual Gyrus	-2.886	0.00619
R Superior Temporal Gyrus, posterior division	L Superior Frontal Gyrus	-2.887	0.00616
R Lingual Gyrus	R Insular Cortex	-2.888	0.00616
L Temporal Fusiform Cortex, anterior division	L Middle Temporal Gyrus, posterior division	-2.889	0.00613
L Temporal Occipital Fusiform Cortex	R Inferior Frontal Gyrus, pars opercularis	-2.89	0.00611
L Heschl's Gyrus (includes H1 and H2)	L Parietal Operculum Cortex	-2.89	0.00612
R Putamen	L Superior Frontal Gyrus	-2.89	0.00612
L Juxtapositional Lobule Cortex (formerly Supplementary Motor Cortex)	R Middle Temporal Gyrus, temporooccipital part	-2.893	0.00606
L Cuneal Cortex	R Precuneous Cortex	-2.894	0.00604
L Frontal Orbital Cortex	L Intracalcarine Cortex	-2.895	0.00604
L Temporal Fusiform Cortex, anterior division	L Cuneal Cortex	-2.896	0.00601
R Temporal Fusiform Cortex, posterior division	L Insular Cortex	-2.897	0.006
L Middle Temporal Gyrus, anterior division	R Frontal Pole	-2.898	0.00599
L Cingulate Gyrus, posterior division	R Middle Temporal Gyrus, temporooccipital part	-2.898	0.00599
R Middle Temporal Gyrus, temporooccipital part	R Temporal Pole	-2.898	0.00599
L Heschl's Gyrus (includes H1 and H2)	L Insular Cortex	-2.899	0.00597
R Intracalcarine Cortex	L Postcentral Gyrus	-2.899	0.00597
R Occipital Pole	R Lingual Gyrus	-2.901	0.00594
L Postcentral Gyrus	L Frontal Pole	-2.903	0.00591
L Caudate	R Middle Temporal Gyrus, temporooccipital part	-2.903	0.00591
R Parahippocampal Gyrus, anterior division	L Inferior Frontal Gyrus, pars opercularis	-2.905	0.00588
R Juxtapositional Lobule Cortex (formerly Supplementary Motor Cortex)	L Superior Temporal Gyrus, posterior division	-2.905	0.00588
R Accumbens	R Amygdala	-2.905	0.00588
L Cingulate Gyrus, anterior division	L Angular Gyrus	-2.906	0.00586
L Precuneous Cortex	L Cingulate Gyrus, anterior division	-2.906	0.00586
L Paracingulate Gyrus	L Supramarginal Gyrus, posterior division	-2.906	0.00586
L Superior Parietal Lobule	L Middle Temporal Gyrus, anterior division	-2.907	0.00586
R Parietal Operculum Cortex	L Lateral Occipital Cortex, inferior division	-2.908	0.00584
L Planum Temporale	R Temporal Fusiform Cortex, anterior division	-2.908	0.00584
R Putamen	L Frontal Operculum Cortex	-2.908	0.00585
R Temporal Fusiform Cortex, posterior division	R Superior Temporal Gyrus, anterior division	-2.908	0.00585
L Putamen	R Inferior Frontal Gyrus, pars opercularis	-2.91	0.00581
L Planum Temporale	R Superior Parietal Lobule	-2.913	0.00576
R Lingual Gyrus	L Subcallosal Cortex	-2.914	0.00575
R Juxtapositional Lobule Cortex (formerly Supplementary Motor Cortex)	R Inferior Temporal Gyrus, temporooccipital part	-2.914	0.00575
L Pallidum	L Brain-Stem	-2.916	0.00571
L Lateral Occipital Cortex, superior division	L Inferior Temporal Gyrus, temporooccipital part	-2.916	0.00572
L Cingulate Gyrus, posterior division	L Cingulate Gyrus, anterior division	-2.917	0.0057
L Cuneal Cortex	L Inferior Temporal Gyrus, temporooccipital part	-2.917	0.0057
R Supracalcarine Cortex	R Insular Cortex	-2.917	0.0057
R Heschl's Gyrus (includes H1 and H2)	L Middle Temporal Gyrus, temporooccipital part	-2.917	0.00571
R Amygdala	L Superior Temporal Gyrus, anterior division	-2.918	0.0057
R Central Opercular Cortex	R Lateral Occipital Cortex, inferior division	-2.919	0.0057
R Inferior Temporal Gyrus, posterior division	R Frontal Pole	-2.921	0.00565
L Occipital Pole	R Intracalcarine Cortex	-2.921	0.00566
L Frontal Orbital Cortex	L Precentral Gyrus	-2.922	0.00564
L Hippocampus	R Inferior Temporal Gyrus, temporooccipital part	-2.922	0.00564
R Supramarginal Gyrus, posterior division	R Frontal Pole	-2.926	0.00557
L Occipital Pole	R Lateral Occipital Cortex, superior division	-2.926	0.00557
R Putamen	R Cuneal Cortex	-2.926	0.00558
R Putamen	L Central Opercular Cortex	-2.927	0.00557
R Temporal Occipital Fusiform Cortex	L Parahippocampal Gyrus, posterior division	-2.927	0.00557
R Middle Temporal Gyrus, posterior division	L Middle Frontal Gyrus	-2.928	0.00556
R Temporal Fusiform Cortex, anterior division	R Angular Gyrus	-2.928	0.00556
R Temporal Occipital Fusiform Cortex	R Cuneal Cortex	-2.928	0.00556
R Juxtapositional Lobule Cortex (formerly Supplementary Motor Cortex)	R Superior Temporal Gyrus, posterior division	-2.928	0.00556
L Heschl's Gyrus (includes H1 and H2)	R Frontal Medial Cortex	-2.93	0.00553
R Angular Gyrus	L Inferior Temporal Gyrus, anterior division	-2.932	0.0055
L Parahippocampal Gyrus, anterior division	R Frontal Pole	-2.933	0.00549
R Lateral Occipital Cortex, superior division	L Angular Gyrus	-2.933	0.0055
R Accumbens	L Hippocampus	-2.935	0.00547
R Frontal Orbital Cortex	L Superior Frontal Gyrus	-2.935	0.00547
L Amygdala	R Frontal Pole	-2.935	0.00547
L Intracalcarine Cortex	R Inferior Frontal Gyrus, pars opercularis	-2.935	0.00547
R Temporal Fusiform Cortex, anterior division	L Frontal Medial Cortex	-2.936	0.00545
R Putamen	L Temporal Fusiform Cortex, posterior division	-2.936	0.00545
R Heschl's Gyrus (includes H1 and H2)	L Middle Frontal Gyrus	-2.936	0.00546
L Superior Frontal Gyrus	R Frontal Pole	-2.937	0.00545
L Temporal Fusiform Cortex, posterior division	L Inferior Frontal Gyrus, pars triangularis	-2.938	0.00544
R Pallidum	L Temporal Fusiform Cortex, posterior division	-2.939	0.00542
R Amygdala	R Temporal Fusiform Cortex, anterior division	-2.939	0.00542
R Planum Temporale	R Lateral Occipital Cortex, superior division	-2.939	0.00543
L Inferior Temporal Gyrus, posterior division	L Precentral Gyrus	-2.94	0.00541
L Frontal Medial Cortex	R Superior Parietal Lobule	-2.941	0.00539
L Frontal Orbital Cortex	L Cingulate Gyrus, anterior division	-2.941	0.0054
R Parietal Operculum Cortex	R Frontal Orbital Cortex	-2.943	0.00537
R Cuneal Cortex	L Lateral Occipital Cortex, inferior division	-2.945	0.00533
L Parahippocampal Gyrus, posterior division	L Precuneous Cortex	-2.946	0.00531
L Temporal Occipital Fusiform Cortex	R Frontal Medial Cortex	-2.947	0.00531
R Temporal Fusiform Cortex, anterior division	R Lateral Occipital Cortex, inferior division	-2.947	0.00531
L Supracalcarine Cortex	L Temporal Occipital Fusiform Cortex	-2.949	0.00528
R Lingual Gyrus	L Temporal Pole	-2.949	0.00528
L Angular Gyrus	R Middle Frontal Gyrus	-2.949	0.00528
L Planum Polare	L Frontal Medial Cortex	-2.95	0.00527
L Temporal Fusiform Cortex, posterior division	L Supramarginal Gyrus, posterior division	-2.95	0.00527
R Parahippocampal Gyrus, anterior division	R Cuneal Cortex	-2.951	0.00525
L Planum Polare	L Parietal Operculum Cortex	-2.951	0.00527
R Supramarginal Gyrus, posterior division	R Inferior Temporal Gyrus, anterior division	-2.952	0.00525
R Heschl's Gyrus (includes H1 and H2)	L Lateral Occipital Cortex, inferior division	-2.953	0.00523
L Frontal Orbital Cortex	R Precuneous Cortex	-2.953	0.00524
R Parietal Operculum Cortex	L Frontal Medial Cortex	-2.954	0.00522
L Inferior Temporal Gyrus, temporooccipital part	L Superior Temporal Gyrus, posterior division	-2.954	0.00522
L Occipital Pole	R Inferior Frontal Gyrus, pars opercularis	-2.954	0.00523
R Temporal Fusiform Cortex, anterior division	R Precentral Gyrus	-2.954	0.00523
L Occipital Fusiform Gyrus	L Insular Cortex	-2.956	0.0052
L Accumbens	R Inferior Temporal Gyrus, posterior division	-2.956	0.0052
L Angular Gyrus	L Middle Temporal Gyrus, posterior division	-2.958	0.00517
L Occipital Fusiform Gyrus	L Postcentral Gyrus	-2.96	0.00514
L Putamen	R Intracalcarine Cortex	-2.96	0.00514
L Central Opercular Cortex	R Temporal Fusiform Cortex, anterior division	-2.96	0.00514
L Occipital Fusiform Gyrus	L Middle Temporal Gyrus, anterior division	-2.961	0.00513
R Heschl's Gyrus (includes H1 and H2)	L Superior Frontal Gyrus	-2.961	0.00513
L Middle Temporal Gyrus, posterior division	L Superior Temporal Gyrus, anterior division	-2.961	0.00513
L Temporal Fusiform Cortex, anterior division	R Inferior Temporal Gyrus, temporooccipital part	-2.961	0.00513
L Putamen	R Superior Temporal Gyrus, posterior division	-2.961	0.00513
R Accumbens	L Brain-Stem	-2.962	0.00513
L Postcentral Gyrus	L Middle Temporal Gyrus, posterior division	-2.965	0.00508
R Occipital Pole	L Subcallosal Cortex	-2.965	0.00508
L Subcallosal Cortex	R Insular Cortex	-2.965	0.00509
L Parahippocampal Gyrus, anterior division	R Middle Temporal Gyrus, posterior division	-2.966	0.00508
R Hippocampus	R Subcallosal Cortex	-2.966	0.00508
R Pallidum	R Superior Frontal Gyrus	-2.966	0.00508
R Superior Parietal Lobule	L Inferior Frontal Gyrus, pars triangularis	-2.967	0.00506
L Putamen	R Superior Temporal Gyrus, anterior division	-2.967	0.00507
L Temporal Fusiform Cortex, posterior division	L Parahippocampal Gyrus, anterior division	-2.968	0.00505
L Frontal Orbital Cortex	R Inferior Frontal Gyrus, pars triangularis	-2.969	0.00504
L Hippocampus	R Superior Temporal Gyrus, anterior division	-2.969	0.00504
R Amygdala	R Putamen	-2.972	0.00499
L Supracalcarine Cortex	L Lateral Occipital Cortex, inferior division	-2.973	0.00498
L Cingulate Gyrus, posterior division	R Paracingulate Gyrus	-2.973	0.00498
L Precuneous Cortex	R Middle Temporal Gyrus, temporooccipital part	-2.973	0.00499
R Lateral Occipital Cortex, inferior division	R Superior Parietal Lobule	-2.973	0.00499
L Subcallosal Cortex	L Inferior Frontal Gyrus, pars opercularis	-2.974	0.00498
L Postcentral Gyrus	L Middle Temporal Gyrus, anterior division	-2.974	0.00498
R Amygdala	L Temporal Pole	-2.974	0.00498
L Central Opercular Cortex	R Middle Temporal Gyrus, posterior division	-2.974	0.00498
L Subcallosal Cortex	R Inferior Temporal Gyrus, posterior division	-2.976	0.00496
L Planum Temporale	R Parahippocampal Gyrus, posterior division	-2.976	0.00496
R Paracingulate Gyrus	R Superior Frontal Gyrus	-2.976	0.00496
R Occipital Fusiform Gyrus	L Insular Cortex	-2.977	0.00495
L Temporal Fusiform Cortex, posterior division	L Supramarginal Gyrus, anterior division	-2.977	0.00495
L Putamen	L Intracalcarine Cortex	-2.978	0.00494
L Putamen	L Lingual Gyrus	-2.979	0.00492
L Supramarginal Gyrus, posterior division	R Superior Temporal Gyrus, posterior division	-2.979	0.00492
L Putamen	L Inferior Temporal Gyrus, anterior division	-2.98	0.00492
L Superior Parietal Lobule	L Middle Temporal Gyrus, temporooccipital part	-2.98	0.00492
L Middle Temporal Gyrus, temporooccipital part	L Superior Temporal Gyrus, anterior division	-2.98	0.00492
L Superior Parietal Lobule	R Middle Temporal Gyrus, anterior division	-2.98	0.00492
L Supracalcarine Cortex	R Precentral Gyrus	-2.98	0.00492
L Temporal Fusiform Cortex, anterior division	L Paracingulate Gyrus	-2.981	0.00492
R Amygdala	L Middle Temporal Gyrus, temporooccipital part	-2.982	0.0049
L Juxtapositional Lobule Cortex (formerly Supplementary Motor Cortex)	R Frontal Medial Cortex	-2.982	0.00491
R Frontal Orbital Cortex	R Inferior Temporal Gyrus, temporooccipital part	-2.983	0.00489
R Occipital Pole	L Heschl's Gyrus (includes H1 and H2)	-2.983	0.0049
L Occipital Pole	L Intracalcarine Cortex	-2.985	0.00487
R Parahippocampal Gyrus, anterior division	R Insular Cortex	-2.986	0.00485
L Planum Temporale	R Middle Temporal Gyrus, temporooccipital part	-2.986	0.00485
L Hippocampus	L Inferior Temporal Gyrus, posterior division	-2.987	0.00484
L Planum Temporale	L Insular Cortex	-2.987	0.00484
L Superior Parietal Lobule	L Middle Temporal Gyrus, posterior division	-2.987	0.00484
R Temporal Fusiform Cortex, posterior division	R Cuneal Cortex	-2.987	0.00484
R Parahippocampal Gyrus, posterior division	R Inferior Temporal Gyrus, temporooccipital part	-2.987	0.00484
R Supracalcarine Cortex	L Heschl's Gyrus (includes H1 and H2)	-2.987	0.00485
R Intracalcarine Cortex	L Supramarginal Gyrus, anterior division	-2.988	0.00484
R Angular Gyrus	R Middle Temporal Gyrus, anterior division	-2.988	0.00484
L Amygdala	R Planum Temporale	-2.988	0.00484
R Inferior Temporal Gyrus, posterior division	L Middle Temporal Gyrus, posterior division	-2.99	0.00481
R Superior Temporal Gyrus, posterior division	L Middle Frontal Gyrus	-2.99	0.00482
L Cingulate Gyrus, anterior division	L Intracalcarine Cortex	-2.992	0.00478
R Middle Temporal Gyrus, posterior division	R Precentral Gyrus	-2.993	0.00478
L Postcentral Gyrus	L Inferior Frontal Gyrus, pars opercularis	-2.995	0.00475
R Putamen	L Inferior Temporal Gyrus, posterior division	-2.995	0.00475
L Parietal Operculum Cortex	L Middle Frontal Gyrus	-2.995	0.00475
R Parahippocampal Gyrus, anterior division	R Angular Gyrus	-2.996	0.00473
R Parahippocampal Gyrus, anterior division	L Precentral Gyrus	-2.998	0.00471
R Occipital Pole	L Temporal Occipital Fusiform Cortex	-3	0.00469
R Postcentral Gyrus	R Inferior Temporal Gyrus, anterior division	-3	0.00469
R Planum Temporale	L Middle Temporal Gyrus, posterior division	-3.001	0.00468
L Precuneous Cortex	L Frontal Pole	-3.003	0.00465
L Parahippocampal Gyrus, anterior division	L Middle Temporal Gyrus, posterior division	-3.004	0.00463
R Parietal Operculum Cortex	L Superior Temporal Gyrus, posterior division	-3.005	0.00462
L Superior Temporal Gyrus, anterior division	L Frontal Pole	-3.006	0.00461
L Paracingulate Gyrus	R Superior Frontal Gyrus	-3.006	0.00462
L Accumbens	L Inferior Temporal Gyrus, posterior division	-3.007	0.0046
L Supracalcarine Cortex	R Temporal Occipital Fusiform Cortex	-3.007	0.0046
L Frontal Orbital Cortex	R Insular Cortex	-3.008	0.00459
L Hippocampus	R Temporal Occipital Fusiform Cortex	-3.008	0.00459
L Amygdala	R Middle Temporal Gyrus, anterior division	-3.008	0.0046
L Planum Temporale	L Planum Polare	-3.009	0.00459
R Temporal Fusiform Cortex, posterior division	R Precentral Gyrus	-3.011	0.00455
L Inferior Temporal Gyrus, posterior division	R Frontal Pole	-3.012	0.00455
L Frontal Medial Cortex	R Precentral Gyrus	-3.012	0.00455
L Temporal Pole	L Precentral Gyrus	-3.013	0.00453
L Pallidum	L Putamen	-3.013	0.00454
L Subcallosal Cortex	L Supramarginal Gyrus, posterior division	-3.013	0.00454
R Middle Temporal Gyrus, temporooccipital part	L Temporal Pole	-3.013	0.00454
L Frontal Orbital Cortex	L Insular Cortex	-3.014	0.00453
L Temporal Fusiform Cortex, anterior division	R Lingual Gyrus	-3.016	0.0045
R Supracalcarine Cortex	L Inferior Frontal Gyrus, pars opercularis	-3.017	0.00449
L Amygdala	R Lateral Occipital Cortex, inferior division	-3.017	0.00449
L Hippocampus	L Subcallosal Cortex	-3.018	0.00447
L Temporal Fusiform Cortex, posterior division	L Inferior Temporal Gyrus, anterior division	-3.018	0.00448
R Frontal Medial Cortex	L Inferior Temporal Gyrus, temporooccipital part	-3.021	0.00444
R Parahippocampal Gyrus, anterior division	L Supramarginal Gyrus, anterior division	-3.021	0.00444
L Occipital Fusiform Gyrus	L Superior Temporal Gyrus, anterior division	-3.022	0.00443
R Frontal Medial Cortex	R Inferior Temporal Gyrus, temporooccipital part	-3.023	0.00441
R Occipital Fusiform Gyrus	R Intracalcarine Cortex	-3.024	0.00441
R Temporal Occipital Fusiform Cortex	L Inferior Temporal Gyrus, anterior division	-3.025	0.0044
L Occipital Fusiform Gyrus	R Middle Temporal Gyrus, anterior division	-3.025	0.0044
R Cingulate Gyrus, posterior division	L Frontal Pole	-3.026	0.00438
L Lateral Occipital Cortex, inferior division	L Inferior Temporal Gyrus, posterior division	-3.026	0.00438
L Heschl's Gyrus (includes H1 and H2)	R Temporal Fusiform Cortex, posterior division	-3.026	0.00438
L Temporal Fusiform Cortex, posterior division	R Middle Temporal Gyrus, posterior division	-3.027	0.00437
L Parietal Operculum Cortex	L Superior Parietal Lobule	-3.027	0.00438
L Occipital Pole	L Planum Polare	-3.029	0.00435
L Caudate	R Superior Frontal Gyrus	-3.029	0.00436
L Cuneal Cortex	L Supramarginal Gyrus, anterior division	-3.03	0.00434
L Supracalcarine Cortex	L Supramarginal Gyrus, anterior division	-3.031	0.00433
R Lateral Occipital Cortex, superior division	L Superior Temporal Gyrus, posterior division	-3.032	0.00432
L Temporal Fusiform Cortex, posterior division	R Frontal Orbital Cortex	-3.032	0.00432
L Temporal Occipital Fusiform Cortex	L Inferior Frontal Gyrus, pars opercularis	-3.033	0.00432
L Juxtapositional Lobule Cortex (formerly Supplementary Motor Cortex)	L Lateral Occipital Cortex, superior division	-3.033	0.00432
R Parietal Operculum Cortex	R Lateral Occipital Cortex, inferior division	-3.033	0.00432
L Juxtapositional Lobule Cortex (formerly Supplementary Motor Cortex)	L Frontal Medial Cortex	-3.034	0.00431
L Cingulate Gyrus, anterior division	R Inferior Frontal Gyrus, pars triangularis	-3.034	0.00431
L Amygdala	R Temporal Fusiform Cortex, anterior division	-3.034	0.00431
L Paracingulate Gyrus	L Middle Frontal Gyrus	-3.035	0.00429
R Cuneal Cortex	L Superior Temporal Gyrus, anterior division	-3.036	0.00429
L Temporal Fusiform Cortex, posterior division	R Inferior Temporal Gyrus, anterior division	-3.038	0.00427
R Putamen	R Temporal Fusiform Cortex, anterior division	-3.039	0.00425
R Cuneal Cortex	R Postcentral Gyrus	-3.041	0.00422
R Temporal Fusiform Cortex, posterior division	L Temporal Fusiform Cortex, posterior division	-3.043	0.0042
L Inferior Temporal Gyrus, anterior division	R Middle Temporal Gyrus, temporooccipital part	-3.044	0.00418
L Pallidum	L Juxtapositional Lobule Cortex (formerly Supplementary Motor Cortex)	-3.045	0.00418
R Heschl's Gyrus (includes H1 and H2)	R Middle Temporal Gyrus, posterior division	-3.045	0.00418
L Parietal Operculum Cortex	L Superior Temporal Gyrus, anterior division	-3.046	0.00417
L Temporal Fusiform Cortex, posterior division	R Temporal Fusiform Cortex, anterior division	-3.046	0.00417
R Temporal Occipital Fusiform Cortex	L Precentral Gyrus	-3.047	0.00416
L Central Opercular Cortex	L Superior Parietal Lobule	-3.047	0.00416
L Central Opercular Cortex	L Middle Temporal Gyrus, posterior division	-3.048	0.00415
R Central Opercular Cortex	L Postcentral Gyrus	-3.05	0.00413
L Supramarginal Gyrus, anterior division	R Precentral Gyrus	-3.05	0.00413
L Pallidum	L Supramarginal Gyrus, posterior division	-3.051	0.00411
L Paracingulate Gyrus	R Middle Temporal Gyrus, temporooccipital part	-3.051	0.00411
L Planum Temporale	L Middle Temporal Gyrus, posterior division	-3.053	0.00409
R Superior Parietal Lobule	L Superior Temporal Gyrus, posterior division	-3.053	0.00409
R Parahippocampal Gyrus, posterior division	L Frontal Pole	-3.054	0.00408
R Accumbens	R Brain-Stem	-3.056	0.00406
L Lingual Gyrus	R Inferior Frontal Gyrus, pars opercularis	-3.056	0.00406
L Hippocampus	L Frontal Pole	-3.059	0.00402
R Planum Polare	L Cuneal Cortex	-3.059	0.00403
R Supramarginal Gyrus, posterior division	L Inferior Frontal Gyrus, pars triangularis	-3.059	0.00403
R Temporal Fusiform Cortex, anterior division	L Superior Temporal Gyrus, anterior division	-3.06	0.00401
R Central Opercular Cortex	L Inferior Temporal Gyrus, temporooccipital part	-3.061	0.004
L Temporal Pole	R Frontal Pole	-3.061	0.004
R Occipital Pole	R Lateral Occipital Cortex, superior division	-3.063	0.00398
R Lateral Occipital Cortex, inferior division	R Middle Temporal Gyrus, posterior division	-3.063	0.00398
L Postcentral Gyrus	R Middle Temporal Gyrus, temporooccipital part	-3.063	0.00398
R Supracalcarine Cortex	R Middle Temporal Gyrus, temporooccipital part	-3.063	0.00398
R Occipital Pole	L Insular Cortex	-3.066	0.00395
L Supracalcarine Cortex	R Occipital Fusiform Gyrus	-3.066	0.00395
L Putamen	R Supracalcarine Cortex	-3.066	0.00395
L Putamen	R Supramarginal Gyrus, posterior division	-3.067	0.00394
L Supracalcarine Cortex	R Intracalcarine Cortex	-3.067	0.00395
R Cingulate Gyrus, posterior division	R Lateral Occipital Cortex, inferior division	-3.069	0.00392
L Planum Temporale	L Lateral Occipital Cortex, superior division	-3.071	0.0039
L Supramarginal Gyrus, posterior division	R Precentral Gyrus	-3.072	0.0039
R Postcentral Gyrus	L Middle Temporal Gyrus, temporooccipital part	-3.073	0.00388
R Temporal Fusiform Cortex, posterior division	R Inferior Temporal Gyrus, temporooccipital part	-3.073	0.00388
R Putamen	R Middle Frontal Gyrus	-3.073	0.00388
L Parahippocampal Gyrus, anterior division	R Cuneal Cortex	-3.074	0.00387
L Angular Gyrus	L Middle Frontal Gyrus	-3.074	0.00388
L Temporal Occipital Fusiform Cortex	R Cuneal Cortex	-3.074	0.00388
R Paracingulate Gyrus	L Superior Frontal Gyrus	-3.075	0.00387
R Parahippocampal Gyrus, anterior division	L Superior Frontal Gyrus	-3.075	0.00387
R Supracalcarine Cortex	L Inferior Frontal Gyrus, pars triangularis	-3.076	0.00386
L Inferior Temporal Gyrus, posterior division	L Middle Temporal Gyrus, temporooccipital part	-3.076	0.00386
R Subcallosal Cortex	R Precentral Gyrus	-3.076	0.00386
R Parahippocampal Gyrus, anterior division	L Juxtapositional Lobule Cortex (formerly Supplementary Motor Cortex)	-3.077	0.00385
R Pallidum	R Occipital Pole	-3.078	0.00385
L Cingulate Gyrus, anterior division	L Superior Frontal Gyrus	-3.079	0.00383
R Occipital Pole	R Temporal Fusiform Cortex, posterior division	-3.079	0.00383
L Subcallosal Cortex	L Frontal Medial Cortex	-3.08	0.00382
R Hippocampus	R Lateral Occipital Cortex, superior division	-3.08	0.00382
R Middle Temporal Gyrus, temporooccipital part	L Precentral Gyrus	-3.08	0.00383
R Middle Temporal Gyrus, temporooccipital part	L Middle Temporal Gyrus, anterior division	-3.081	0.00381
L Juxtapositional Lobule Cortex (formerly Supplementary Motor Cortex)	L Inferior Temporal Gyrus, temporooccipital part	-3.082	0.0038
R Heschl's Gyrus (includes H1 and H2)	R Lateral Occipital Cortex, inferior division	-3.085	0.00377
R Lateral Occipital Cortex, superior division	R Inferior Temporal Gyrus, anterior division	-3.086	0.00375
R Amygdala	L Paracingulate Gyrus	-3.088	0.00373
L Middle Temporal Gyrus, anterior division	L Superior Temporal Gyrus, anterior division	-3.089	0.00372
R Accumbens	L Accumbens	-3.09	0.00371
R Pallidum	R Cuneal Cortex	-3.091	0.00371
L Lateral Occipital Cortex, inferior division	R Middle Temporal Gyrus, posterior division	-3.091	0.00371
R Central Opercular Cortex	L Lateral Occipital Cortex, superior division	-3.092	0.0037
R Frontal Orbital Cortex	R Superior Frontal Gyrus	-3.093	0.00368
L Frontal Orbital Cortex	L Cuneal Cortex	-3.093	0.00369
R Occipital Pole	R Temporal Occipital Fusiform Cortex	-3.093	0.00369
R Planum Temporale	L Heschl's Gyrus (includes H1 and H2)	-3.094	0.00368
L Hippocampus	L Middle Temporal Gyrus, temporooccipital part	-3.094	0.00368
R Inferior Temporal Gyrus, temporooccipital part	R Frontal Pole	-3.095	0.00367
L Central Opercular Cortex	R Temporal Fusiform Cortex, posterior division	-3.096	0.00366
R Amygdala	R Superior Temporal Gyrus, posterior division	-3.097	0.00365
R Parahippocampal Gyrus, posterior division	R Lateral Occipital Cortex, superior division	-3.1	0.00362
L Parietal Operculum Cortex	L Inferior Frontal Gyrus, pars opercularis	-3.101	0.0036
L Supramarginal Gyrus, posterior division	R Middle Temporal Gyrus, anterior division	-3.101	0.00361
R Temporal Fusiform Cortex, anterior division	L Middle Temporal Gyrus, temporooccipital part	-3.102	0.0036
R Middle Temporal Gyrus, posterior division	R Temporal Pole	-3.103	0.00359
L Supramarginal Gyrus, posterior division	L Inferior Temporal Gyrus, posterior division	-3.105	0.00357
L Planum Polare	R Insular Cortex	-3.105	0.00357
R Lateral Occipital Cortex, superior division	L Postcentral Gyrus	-3.106	0.00356
L Heschl's Gyrus (includes H1 and H2)	L Superior Frontal Gyrus	-3.106	0.00356
L Hippocampus	R Temporal Fusiform Cortex, posterior division	-3.106	0.00356
R Parahippocampal Gyrus, posterior division	L Frontal Orbital Cortex	-3.107	0.00356
L Lateral Occipital Cortex, superior division	R Inferior Temporal Gyrus, posterior division	-3.107	0.00356
L Parietal Operculum Cortex	L Superior Frontal Gyrus	-3.108	0.00355
L Planum Polare	R Frontal Orbital Cortex	-3.108	0.00355
R Pallidum	L Frontal Pole	-3.109	0.00354
R Hippocampus	L Planum Temporale	-3.109	0.00354
L Central Opercular Cortex	L Parahippocampal Gyrus, anterior division	-3.11	0.00354
L Temporal Occipital Fusiform Cortex	L Precuneous Cortex	-3.11	0.00354
L Juxtapositional Lobule Cortex (formerly Supplementary Motor Cortex)	R Inferior Temporal Gyrus, temporooccipital part	-3.11	0.00354
L Parietal Operculum Cortex	R Inferior Temporal Gyrus, temporooccipital part	-3.11	0.00354
L Precuneous Cortex	L Lateral Occipital Cortex, inferior division	-3.112	0.00352
L Accumbens	L Temporal Fusiform Cortex, posterior division	-3.114	0.0035
R Temporal Fusiform Cortex, posterior division	R Precuneous Cortex	-3.114	0.0035
R Frontal Orbital Cortex	L Juxtapositional Lobule Cortex (formerly Supplementary Motor Cortex)	-3.116	0.00348
L Central Opercular Cortex	L Inferior Temporal Gyrus, temporooccipital part	-3.118	0.00346
R Pallidum	L Middle Temporal Gyrus, temporooccipital part	-3.118	0.00346
L Hippocampus	R Lateral Occipital Cortex, superior division	-3.118	0.00346
R Pallidum	R Temporal Fusiform Cortex, anterior division	-3.118	0.00346
L Frontal Medial Cortex	L Postcentral Gyrus	-3.119	0.00345
R Temporal Fusiform Cortex, posterior division	L Middle Temporal Gyrus, temporooccipital part	-3.12	0.00344
L Lingual Gyrus	L Subcallosal Cortex	-3.121	0.00343
R Lateral Occipital Cortex, superior division	R Precentral Gyrus	-3.124	0.00341
L Intracalcarine Cortex	L Supramarginal Gyrus, anterior division	-3.125	0.00339
L Temporal Occipital Fusiform Cortex	L Supramarginal Gyrus, anterior division	-3.125	0.0034
L Occipital Pole	L Cuneal Cortex	-3.126	0.00339
R Inferior Temporal Gyrus, temporooccipital part	L Superior Temporal Gyrus, anterior division	-3.126	0.00339
R Postcentral Gyrus	R Middle Temporal Gyrus, anterior division	-3.126	0.00339
R Heschl's Gyrus (includes H1 and H2)	L Middle Temporal Gyrus, posterior division	-3.127	0.00338
R Frontal Medial Cortex	L Supramarginal Gyrus, posterior division	-3.127	0.00339
R Heschl's Gyrus (includes H1 and H2)	L Inferior Temporal Gyrus, posterior division	-3.128	0.00337
L Inferior Temporal Gyrus, anterior division	L Middle Frontal Gyrus	-3.128	0.00337
R Superior Temporal Gyrus, anterior division	L Inferior Frontal Gyrus, pars triangularis	-3.129	0.00337
R Central Opercular Cortex	L Juxtapositional Lobule Cortex (formerly Supplementary Motor Cortex)	-3.129	0.00337
R Frontal Orbital Cortex	L Superior Parietal Lobule	-3.129	0.00337
R Parietal Operculum Cortex	R Inferior Temporal Gyrus, anterior division	-3.13	0.00336
R Postcentral Gyrus	R Middle Temporal Gyrus, posterior division	-3.13	0.00336
R Lateral Occipital Cortex, superior division	L Inferior Temporal Gyrus, temporooccipital part	-3.132	0.00334
L Middle Temporal Gyrus, anterior division	R Superior Temporal Gyrus, anterior division	-3.132	0.00334
L Temporal Fusiform Cortex, anterior division	R Supramarginal Gyrus, anterior division	-3.132	0.00334
R Temporal Fusiform Cortex, anterior division	R Frontal Medial Cortex	-3.133	0.00334
L Pallidum	R Supramarginal Gyrus, posterior division	-3.133	0.00334
L Parietal Operculum Cortex	R Inferior Frontal Gyrus, pars triangularis	-3.134	0.00333
R Middle Temporal Gyrus, temporooccipital part	R Inferior Frontal Gyrus, pars triangularis	-3.135	0.00332
R Planum Temporale	L Lateral Occipital Cortex, inferior division	-3.136	0.00331
R Occipital Pole	R Inferior Temporal Gyrus, posterior division	-3.136	0.00331
R Parahippocampal Gyrus, anterior division	R Middle Temporal Gyrus, temporooccipital part	-3.136	0.00332
R Heschl's Gyrus (includes H1 and H2)	R Inferior Temporal Gyrus, anterior division	-3.139	0.00328
R Planum Temporale	L Middle Temporal Gyrus, anterior division	-3.139	0.00329
L Occipital Pole	R Planum Polare	-3.142	0.00325
R Parietal Operculum Cortex	L Precentral Gyrus	-3.143	0.00324
R Occipital Pole	R Temporal Pole	-3.143	0.00324
R Inferior Temporal Gyrus, posterior division	L Middle Frontal Gyrus	-3.143	0.00325
L Parahippocampal Gyrus, posterior division	L Frontal Pole	-3.144	0.00324
L Supracalcarine Cortex	L Superior Temporal Gyrus, anterior division	-3.144	0.00324
L Amygdala	L Lingual Gyrus	-3.147	0.00321
L Parahippocampal Gyrus, anterior division	R Insular Cortex	-3.147	0.00321
L Temporal Fusiform Cortex, anterior division	R Middle Temporal Gyrus, posterior division	-3.147	0.00321
R Juxtapositional Lobule Cortex (formerly Supplementary Motor Cortex)	L Insular Cortex	-3.148	0.0032
L Lateral Occipital Cortex, superior division	L Superior Temporal Gyrus, anterior division	-3.149	0.0032
R Putamen	R Frontal Pole	-3.149	0.0032
L Cingulate Gyrus, posterior division	R Superior Temporal Gyrus, posterior division	-3.151	0.00318
L Occipital Pole	R Insular Cortex	-3.153	0.00316
R Parietal Operculum Cortex	L Parietal Operculum Cortex	-3.154	0.00315
R Temporal Fusiform Cortex, posterior division	L Supramarginal Gyrus, anterior division	-3.154	0.00315
L Cingulate Gyrus, posterior division	R Angular Gyrus	-3.154	0.00316
L Superior Temporal Gyrus, posterior division	L Superior Frontal Gyrus	-3.155	0.00315
L Precuneous Cortex	R Inferior Temporal Gyrus, anterior division	-3.156	0.00314
L Temporal Fusiform Cortex, anterior division	R Middle Temporal Gyrus, temporooccipital part	-3.156	0.00314
R Occipital Fusiform Gyrus	L Cuneal Cortex	-3.157	0.00313
R Temporal Fusiform Cortex, anterior division	R Lateral Occipital Cortex, superior division	-3.157	0.00313
R Angular Gyrus	L Frontal Pole	-3.158	0.00312
R Amygdala	L Angular Gyrus	-3.159	0.00312
L Inferior Temporal Gyrus, anterior division	L Insular Cortex	-3.16	0.00311
L Precuneous Cortex	L Cingulate Gyrus, posterior division	-3.163	0.00307
L Supramarginal Gyrus, posterior division	L Frontal Pole	-3.163	0.00307
L Accumbens	R Inferior Temporal Gyrus, temporooccipital part	-3.164	0.00306
R Heschl's Gyrus (includes H1 and H2)	R Inferior Temporal Gyrus, temporooccipital part	-3.165	0.00306
R Inferior Temporal Gyrus, anterior division	L Superior Frontal Gyrus	-3.166	0.00305
R Supracalcarine Cortex	L Cingulate Gyrus, anterior division	-3.167	0.00305
R Inferior Frontal Gyrus, pars opercularis	L Insular Cortex	-3.167	0.00305
L Central Opercular Cortex	L Postcentral Gyrus	-3.168	0.00304
L Occipital Pole	L Precuneous Cortex	-3.168	0.00304
L Cingulate Gyrus, anterior division	L Lateral Occipital Cortex, superior division	-3.169	0.00303
L Amygdala	R Occipital Pole	-3.169	0.00303
L Occipital Pole	R Parahippocampal Gyrus, anterior division	-3.169	0.00303
L Amygdala	R Parahippocampal Gyrus, posterior division	-3.169	0.00303
R Frontal Medial Cortex	L Middle Frontal Gyrus	-3.17	0.00303
R Pallidum	R Inferior Temporal Gyrus, anterior division	-3.17	0.00303
L Planum Polare	L Intracalcarine Cortex	-3.171	0.00302
R Planum Temporale	L Temporal Fusiform Cortex, posterior division	-3.171	0.00302
L Temporal Occipital Fusiform Cortex	L Precentral Gyrus	-3.172	0.00301
R Lateral Occipital Cortex, superior division	L Superior Frontal Gyrus	-3.173	0.003
L Inferior Temporal Gyrus, temporooccipital part	L Inferior Frontal Gyrus, pars opercularis	-3.174	0.003
L Planum Temporale	L Superior Frontal Gyrus	-3.174	0.003
L Lateral Occipital Cortex, superior division	R Superior Parietal Lobule	-3.174	0.003
R Parietal Operculum Cortex	L Frontal Pole	-3.176	0.00299
R Paracingulate Gyrus	R Inferior Temporal Gyrus, anterior division	-3.176	0.00299
L Amygdala	R Superior Temporal Gyrus, anterior division	-3.176	0.00299
L Amygdala	L Occipital Pole	-3.177	0.00298
R Caudate	L Caudate	-3.178	0.00297
R Temporal Fusiform Cortex, anterior division	L Superior Parietal Lobule	-3.178	0.00297
R Planum Temporale	R Frontal Orbital Cortex	-3.181	0.00294
L Supracalcarine Cortex	L Central Opercular Cortex	-3.182	0.00294
L Hippocampus	L Parietal Operculum Cortex	-3.182	0.00294
L Intracalcarine Cortex	L Temporal Pole	-3.182	0.00294
R Lateral Occipital Cortex, superior division	R Inferior Temporal Gyrus, posterior division	-3.182	0.00294
L Temporal Occipital Fusiform Cortex	R Subcallosal Cortex	-3.184	0.00292
R Temporal Fusiform Cortex, anterior division	R Superior Parietal Lobule	-3.185	0.00292
R Postcentral Gyrus	R Middle Temporal Gyrus, temporooccipital part	-3.186	0.00291
L Cingulate Gyrus, posterior division	L Postcentral Gyrus	-3.187	0.0029
L Juxtapositional Lobule Cortex (formerly Supplementary Motor Cortex)	L Frontal Pole	-3.188	0.00289
L Precentral Gyrus	L Insular Cortex	-3.191	0.00286
R Heschl's Gyrus (includes H1 and H2)	R Postcentral Gyrus	-3.191	0.00286
L Planum Temporale	L Inferior Frontal Gyrus, pars opercularis	-3.195	0.00283
R Occipital Fusiform Gyrus	R Juxtapositional Lobule Cortex (formerly Supplementary Motor Cortex)	-3.195	0.00283
L Inferior Temporal Gyrus, posterior division	R Precentral Gyrus	-3.195	0.00283
R Accumbens	L Inferior Temporal Gyrus, anterior division	-3.197	0.00282
L Temporal Fusiform Cortex, posterior division	R Middle Temporal Gyrus, temporooccipital part	-3.2	0.00278
R Lingual Gyrus	R Supramarginal Gyrus, anterior division	-3.2	0.00278
L Temporal Fusiform Cortex, anterior division	L Superior Parietal Lobule	-3.201	0.00278
L Supramarginal Gyrus, posterior division	R Inferior Temporal Gyrus, posterior division	-3.202	0.00277
L Putamen	L Inferior Frontal Gyrus, pars triangularis	-3.203	0.00277
L Parahippocampal Gyrus, anterior division	L Juxtapositional Lobule Cortex (formerly Supplementary Motor Cortex)	-3.204	0.00275
L Putamen	R Inferior Temporal Gyrus, anterior division	-3.204	0.00276
L Superior Temporal Gyrus, posterior division	L Middle Frontal Gyrus	-3.205	0.00275
L Temporal Occipital Fusiform Cortex	L Postcentral Gyrus	-3.205	0.00275
R Central Opercular Cortex	L Temporal Fusiform Cortex, posterior division	-3.206	0.00274
L Inferior Temporal Gyrus, posterior division	R Temporal Pole	-3.206	0.00274
R Heschl's Gyrus (includes H1 and H2)	L Heschl's Gyrus (includes H1 and H2)	-3.207	0.00273
L Central Opercular Cortex	L Superior Temporal Gyrus, anterior division	-3.208	0.00273
L Cingulate Gyrus, anterior division	R Angular Gyrus	-3.208	0.00273
R Frontal Orbital Cortex	R Subcallosal Cortex	-3.209	0.00272
L Subcallosal Cortex	L Angular Gyrus	-3.21	0.00272
L Precuneous Cortex	R Lateral Occipital Cortex, superior division	-3.211	0.00271
L Lateral Occipital Cortex, superior division	L Middle Temporal Gyrus, temporooccipital part	-3.213	0.00269
L Temporal Fusiform Cortex, anterior division	L Supramarginal Gyrus, posterior division	-3.213	0.00269
L Central Opercular Cortex	L Temporal Fusiform Cortex, posterior division	-3.213	0.00269
L Temporal Fusiform Cortex, anterior division	L Lingual Gyrus	-3.214	0.00268
R Paracingulate Gyrus	L Frontal Pole	-3.215	0.00268
R Precentral Gyrus	L Inferior Frontal Gyrus, pars opercularis	-3.215	0.00268
R Central Opercular Cortex	L Parahippocampal Gyrus, anterior division	-3.215	0.00268
L Amygdala	R Heschl's Gyrus (includes H1 and H2)	-3.215	0.00268
L Inferior Temporal Gyrus, posterior division	R Inferior Temporal Gyrus, anterior division	-3.215	0.00268
L Middle Temporal Gyrus, temporooccipital part	R Inferior Frontal Gyrus, pars triangularis	-3.216	0.00268
R Middle Temporal Gyrus, anterior division	R Precentral Gyrus	-3.216	0.00268
L Temporal Occipital Fusiform Cortex	L Insular Cortex	-3.217	0.00267
R Superior Temporal Gyrus, posterior division	L Superior Temporal Gyrus, anterior division	-3.218	0.00266
L Occipital Fusiform Gyrus	L Inferior Frontal Gyrus, pars opercularis	-3.218	0.00267
L Central Opercular Cortex	L Middle Temporal Gyrus, anterior division	-3.219	0.00266
L Intracalcarine Cortex	L Inferior Frontal Gyrus, pars opercularis	-3.22	0.00265
R Planum Temporale	R Central Opercular Cortex	-3.22	0.00265
L Pallidum	L Supramarginal Gyrus, anterior division	-3.221	0.00264
L Temporal Fusiform Cortex, anterior division	L Parahippocampal Gyrus, posterior division	-3.221	0.00265
L Central Opercular Cortex	L Frontal Orbital Cortex	-3.222	0.00264
L Juxtapositional Lobule Cortex (formerly Supplementary Motor Cortex)	R Superior Temporal Gyrus, posterior division	-3.222	0.00264
L Temporal Fusiform Cortex, posterior division	L Insular Cortex	-3.223	0.00264
L Pallidum	L Superior Temporal Gyrus, posterior division	-3.224	0.00263
R Occipital Pole	R Intracalcarine Cortex	-3.224	0.00263
R Pallidum	L Intracalcarine Cortex	-3.226	0.00261
L Supracalcarine Cortex	R Insular Cortex	-3.226	0.00261
R Temporal Fusiform Cortex, posterior division	R Frontal Medial Cortex	-3.226	0.00262
R Middle Temporal Gyrus, posterior division	L Insular Cortex	-3.227	0.00261
R Frontal Orbital Cortex	L Superior Temporal Gyrus, anterior division	-3.229	0.00259
L Central Opercular Cortex	R Frontal Orbital Cortex	-3.23	0.00258
[truncated: 1,538 more rows]
