# Supplementary material for: Functional connectivity signatures of major depressive disorder: machine learning analysis of two multicenter neuroimaging studies
Source: Mol Psychiatry. 2023 Feb 15;28(7):3013–22. doi: 10.1038/s41380-023-01977-5 (PMC10615764; doi:10.1038/s41380-023-01977-5)
Supplement: Supplementary file 12 — Table S11 [file 41380_2023_1977_MOESM12_ESM.xlsx]

## Sheet: Table_S10_ttest_MDD_medvsHC_mdd
ROI 1	ROI 2	t	p_corr
L Thalamus	L Postcentral Gyrus	3.483	0.0178
L Thalamus	R Postcentral Gyrus	3.354	0.02085
L Thalamus	R Precentral Gyrus	3.257	0.02432
R Thalamus	L Postcentral Gyrus	3.213	0.02556
L Thalamus	L Frontal Medial Cortex	3.072	0.03213
R Thalamus	R Precentral Gyrus	3.043	0.03378
L Thalamus	L Precentral Gyrus	3.03	0.03435
L Thalamus	L Frontal Orbital Cortex	2.994	0.03606
R Thalamus	R Postcentral Gyrus	2.989	0.03612
L Thalamus	L Lateral Occipital Cortex, inferior division	2.977	0.03674
L Thalamus	L Subcallosal Cortex	2.904	0.04144
R Frontal Operculum Cortex	R Lateral Occipital Cortex, inferior division	2.895	0.04195
R Thalamus	R Superior Temporal Gyrus, posterior division	2.847	0.04559
R Thalamus	L Precentral Gyrus	2.839	0.0458
R Thalamus	L Lateral Occipital Cortex, inferior division	2.8	0.04958
L Thalamus	L Superior Temporal Gyrus, anterior division	2.798	0.0497
L Subcallosal Cortex	R Lateral Occipital Cortex, superior division	-2.794	0.04975
R Frontal Medial Cortex	R Temporal Pole	-2.795	0.04975
L Middle Temporal Gyrus, posterior division	L Temporal Pole	-2.796	0.0497
L Occipital Fusiform Gyrus	L Middle Temporal Gyrus, anterior division	-2.796	0.0497
R Parahippocampal Gyrus, anterior division	R Lateral Occipital Cortex, superior division	-2.796	0.0497
R Precuneous Cortex	R Juxtapositional Lobule Cortex (formerly Supplementary Motor Cortex)	-2.796	0.0497
L Temporal Fusiform Cortex, anterior division	R Precentral Gyrus	-2.796	0.0497
R Accumbens	R Amygdala	-2.8	0.04958
L Occipital Pole	R Superior Parietal Lobule	-2.803	0.0492
R Lateral Occipital Cortex, inferior division	L Middle Temporal Gyrus, posterior division	-2.804	0.0492
R Heschl's Gyrus (includes H1 and H2)	R Intracalcarine Cortex	-2.805	0.04917
R Juxtapositional Lobule Cortex (formerly Supplementary Motor Cortex)	L Temporal Pole	-2.805	0.04917
L Temporal Fusiform Cortex, anterior division	R Subcallosal Cortex	-2.806	0.04917
L Intracalcarine Cortex	L Lateral Occipital Cortex, inferior division	-2.806	0.04917
L Frontal Orbital Cortex	R Frontal Medial Cortex	-2.807	0.04917
L Occipital Fusiform Gyrus	L Postcentral Gyrus	-2.807	0.04917
R Middle Temporal Gyrus, temporooccipital part	R Inferior Frontal Gyrus, pars triangularis	-2.807	0.04917
R Planum Temporale	L Occipital Fusiform Gyrus	-2.808	0.04917
L Lateral Occipital Cortex, inferior division	R Postcentral Gyrus	-2.813	0.04855
L Occipital Fusiform Gyrus	L Superior Temporal Gyrus, anterior division	-2.813	0.04855
L Heschl's Gyrus (includes H1 and H2)	L Temporal Fusiform Cortex, anterior division	-2.815	0.04847
L Subcallosal Cortex	L Insular Cortex	-2.816	0.0484
L Temporal Fusiform Cortex, anterior division	R Frontal Orbital Cortex	-2.819	0.04805
L Parahippocampal Gyrus, anterior division	L Superior Parietal Lobule	-2.82	0.04793
L Occipital Pole	R Occipital Fusiform Gyrus	-2.826	0.04707
R Heschl's Gyrus (includes H1 and H2)	L Frontal Medial Cortex	-2.828	0.04699
R Temporal Occipital Fusiform Cortex	L Middle Temporal Gyrus, temporooccipital part	-2.828	0.04699
R Lingual Gyrus	R Middle Temporal Gyrus, temporooccipital part	-2.828	0.04699
R Frontal Orbital Cortex	L Frontal Orbital Cortex	-2.831	0.04676
R Postcentral Gyrus	R Superior Temporal Gyrus, posterior division	-2.831	0.04676
L Central Opercular Cortex	L Intracalcarine Cortex	-2.838	0.04594
R Lateral Occipital Cortex, inferior division	R Middle Temporal Gyrus, anterior division	-2.839	0.0458
R Putamen	R Middle Frontal Gyrus	-2.841	0.04573
R Planum Temporale	L Heschl's Gyrus (includes H1 and H2)	-2.841	0.04573
L Parahippocampal Gyrus, anterior division	L Frontal Orbital Cortex	-2.842	0.04571
L Parahippocampal Gyrus, anterior division	R Lateral Occipital Cortex, inferior division	-2.843	0.04571
L Planum Polare	L Subcallosal Cortex	-2.843	0.04571
L Temporal Fusiform Cortex, anterior division	R Cingulate Gyrus, anterior division	-2.844	0.04564
R Cuneal Cortex	L Superior Parietal Lobule	-2.845	0.04559
R Parahippocampal Gyrus, anterior division	R Insular Cortex	-2.846	0.04559
L Middle Temporal Gyrus, temporooccipital part	R Middle Temporal Gyrus, anterior division	-2.846	0.04559
R Parietal Operculum Cortex	L Central Opercular Cortex	-2.847	0.04559
L Parahippocampal Gyrus, posterior division	R Superior Parietal Lobule	-2.847	0.04559
L Temporal Occipital Fusiform Cortex	R Temporal Pole	-2.847	0.04559
L Central Opercular Cortex	L Superior Temporal Gyrus, posterior division	-2.847	0.04559
L Parietal Operculum Cortex	R Parahippocampal Gyrus, anterior division	-2.848	0.04559
L Planum Temporale	L Parahippocampal Gyrus, anterior division	-2.848	0.04559
R Middle Temporal Gyrus, anterior division	L Superior Frontal Gyrus	-2.851	0.04559
R Occipital Pole	L Occipital Pole	-2.852	0.04551
L Temporal Fusiform Cortex, posterior division	L Juxtapositional Lobule Cortex (formerly Supplementary Motor Cortex)	-2.852	0.04551
R Cuneal Cortex	R Lateral Occipital Cortex, inferior division	-2.854	0.04535
L Temporal Fusiform Cortex, anterior division	R Superior Temporal Gyrus, anterior division	-2.855	0.0453
R Intracalcarine Cortex	R Lateral Occipital Cortex, inferior division	-2.857	0.04515
R Occipital Pole	L Superior Temporal Gyrus, anterior division	-2.858	0.04515
R Planum Temporale	R Cuneal Cortex	-2.859	0.045
R Middle Temporal Gyrus, temporooccipital part	R Superior Temporal Gyrus, posterior division	-2.86	0.04499
R Intracalcarine Cortex	L Superior Temporal Gyrus, anterior division	-2.861	0.04496
R Superior Parietal Lobule	R Superior Temporal Gyrus, anterior division	-2.862	0.04487
R Lingual Gyrus	L Postcentral Gyrus	-2.863	0.04475
L Central Opercular Cortex	L Temporal Fusiform Cortex, posterior division	-2.864	0.04472
L Putamen	L Inferior Temporal Gyrus, anterior division	-2.866	0.04451
L Subcallosal Cortex	L Superior Temporal Gyrus, anterior division	-2.867	0.04451
L Heschl's Gyrus (includes H1 and H2)	R Postcentral Gyrus	-2.868	0.04449
R Lateral Occipital Cortex, superior division	R Superior Temporal Gyrus, anterior division	-2.87	0.04427
R Parahippocampal Gyrus, anterior division	L Superior Temporal Gyrus, anterior division	-2.87	0.04428
R Planum Polare	L Subcallosal Cortex	-2.872	0.04419
R Frontal Medial Cortex	R Superior Temporal Gyrus, posterior division	-2.876	0.04369
R Amygdala	R Inferior Frontal Gyrus, pars opercularis	-2.877	0.04359
L Middle Temporal Gyrus, posterior division	L Superior Temporal Gyrus, anterior division	-2.879	0.04343
L Cingulate Gyrus, anterior division	R Inferior Temporal Gyrus, anterior division	-2.881	0.04328
R Middle Temporal Gyrus, posterior division	L Frontal Pole	-2.881	0.04328
L Middle Temporal Gyrus, temporooccipital part	L Frontal Pole	-2.881	0.04328
L Supramarginal Gyrus, posterior division	R Middle Temporal Gyrus, anterior division	-2.89	0.0422
R Temporal Occipital Fusiform Cortex	R Precentral Gyrus	-2.891	0.0422
L Juxtapositional Lobule Cortex (formerly Supplementary Motor Cortex)	L Temporal Pole	-2.892	0.04212
R Occipital Fusiform Gyrus	L Juxtapositional Lobule Cortex (formerly Supplementary Motor Cortex)	-2.894	0.04202
L Central Opercular Cortex	L Postcentral Gyrus	-2.895	0.04195
L Frontal Orbital Cortex	L Temporal Pole	-2.895	0.04195
L Parietal Operculum Cortex	L Inferior Temporal Gyrus, anterior division	-2.896	0.04195
R Temporal Occipital Fusiform Cortex	L Lateral Occipital Cortex, inferior division	-2.896	0.04195
L Supramarginal Gyrus, posterior division	R Middle Temporal Gyrus, posterior division	-2.898	0.0419
L Middle Temporal Gyrus, temporooccipital part	R Superior Temporal Gyrus, anterior division	-2.898	0.0419
L Frontal Medial Cortex	L Lateral Occipital Cortex, inferior division	-2.901	0.04169
R Supracalcarine Cortex	L Superior Parietal Lobule	-2.901	0.04173
L Temporal Fusiform Cortex, anterior division	R Juxtapositional Lobule Cortex (formerly Supplementary Motor Cortex)	-2.905	0.04143
R Hippocampus	L Superior Parietal Lobule	-2.907	0.04126
R Heschl's Gyrus (includes H1 and H2)	R Middle Temporal Gyrus, anterior division	-2.908	0.04114
R Amygdala	R Cingulate Gyrus, anterior division	-2.91	0.04093
L Temporal Fusiform Cortex, anterior division	R Insular Cortex	-2.911	0.04087
L Postcentral Gyrus	L Superior Temporal Gyrus, anterior division	-2.912	0.04087
L Parietal Operculum Cortex	L Inferior Frontal Gyrus, pars triangularis	-2.912	0.04087
L Parietal Operculum Cortex	L Frontal Medial Cortex	-2.913	0.04087
L Occipital Fusiform Gyrus	R Postcentral Gyrus	-2.916	0.04064
L Parietal Operculum Cortex	L Temporal Pole	-2.918	0.04049
L Subcallosal Cortex	R Supramarginal Gyrus, anterior division	-2.919	0.04032
R Middle Temporal Gyrus, temporooccipital part	L Temporal Pole	-2.92	0.04027
L Temporal Pole	L Insular Cortex	-2.922	0.04016
L Parietal Operculum Cortex	L Temporal Fusiform Cortex, posterior division	-2.925	0.03983
L Heschl's Gyrus (includes H1 and H2)	L Lingual Gyrus	-2.925	0.03983
L Lateral Occipital Cortex, inferior division	R Temporal Pole	-2.926	0.03983
R Inferior Temporal Gyrus, temporooccipital part	R Superior Temporal Gyrus, anterior division	-2.926	0.03983
R Postcentral Gyrus	R Middle Temporal Gyrus, temporooccipital part	-2.927	0.03983
L Occipital Pole	R Middle Temporal Gyrus, temporooccipital part	-2.929	0.03974
R Planum Temporale	L Superior Temporal Gyrus, posterior division	-2.93	0.0397
L Postcentral Gyrus	L Superior Temporal Gyrus, posterior division	-2.931	0.03966
R Parahippocampal Gyrus, anterior division	L Precentral Gyrus	-2.934	0.03931
L Occipital Pole	R Central Opercular Cortex	-2.937	0.03907
L Putamen	L Supramarginal Gyrus, posterior division	-2.938	0.03902
L Middle Temporal Gyrus, posterior division	L Frontal Pole	-2.938	0.03902
L Heschl's Gyrus (includes H1 and H2)	R Middle Temporal Gyrus, anterior division	-2.938	0.03902
L Central Opercular Cortex	L Temporal Fusiform Cortex, anterior division	-2.938	0.03902
L Putamen	L Middle Frontal Gyrus	-2.942	0.03877
L Parahippocampal Gyrus, anterior division	R Postcentral Gyrus	-2.943	0.03877
L Inferior Temporal Gyrus, anterior division	L Superior Frontal Gyrus	-2.945	0.03857
L Temporal Occipital Fusiform Cortex	R Lateral Occipital Cortex, inferior division	-2.946	0.03857
L Parietal Operculum Cortex	R Subcallosal Cortex	-2.948	0.03839
L Superior Parietal Lobule	L Superior Temporal Gyrus, posterior division	-2.949	0.03839
L Parahippocampal Gyrus, anterior division	L Postcentral Gyrus	-2.949	0.03839
L Lingual Gyrus	R Lateral Occipital Cortex, inferior division	-2.95	0.03839
L Planum Temporale	R Middle Temporal Gyrus, anterior division	-2.951	0.03839
L Lateral Occipital Cortex, inferior division	L Postcentral Gyrus	-2.953	0.03825
L Lateral Occipital Cortex, inferior division	R Precentral Gyrus	-2.955	0.03801
R Subcallosal Cortex	R Lateral Occipital Cortex, inferior division	-2.955	0.03801
R Intracalcarine Cortex	R Superior Parietal Lobule	-2.955	0.03801
L Parietal Operculum Cortex	L Middle Temporal Gyrus, posterior division	-2.956	0.03801
L Occipital Pole	R Lateral Occipital Cortex, inferior division	-2.957	0.03801
R Planum Temporale	L Planum Polare	-2.958	0.03801
L Heschl's Gyrus (includes H1 and H2)	L Precentral Gyrus	-2.959	0.03801
R Occipital Pole	L Middle Temporal Gyrus, temporooccipital part	-2.96	0.03796
L Lingual Gyrus	R Postcentral Gyrus	-2.96	0.03796
R Amygdala	L Supramarginal Gyrus, anterior division	-2.961	0.03796
L Planum Temporale	L Frontal Medial Cortex	-2.962	0.03796
L Frontal Orbital Cortex	R Superior Temporal Gyrus, posterior division	-2.966	0.03762
L Occipital Fusiform Gyrus	R Middle Temporal Gyrus, anterior division	-2.97	0.03715
L Supramarginal Gyrus, anterior division	R Inferior Frontal Gyrus, pars triangularis	-2.973	0.03688
L Planum Temporale	L Lateral Occipital Cortex, inferior division	-2.974	0.03688
L Central Opercular Cortex	L Occipital Fusiform Gyrus	-2.975	0.03676
L Temporal Occipital Fusiform Cortex	L Lateral Occipital Cortex, inferior division	-2.976	0.03676
R Supramarginal Gyrus, anterior division	L Temporal Pole	-2.978	0.03673
R Occipital Pole	L Juxtapositional Lobule Cortex (formerly Supplementary Motor Cortex)	-2.979	0.03662
R Superior Temporal Gyrus, posterior division	L Temporal Pole	-2.982	0.03642
R Occipital Pole	R Planum Temporale	-2.983	0.03635
R Subcallosal Cortex	L Supramarginal Gyrus, anterior division	-2.983	0.03635
L Occipital Pole	R Temporal Occipital Fusiform Cortex	-2.985	0.0363
R Supracalcarine Cortex	L Juxtapositional Lobule Cortex (formerly Supplementary Motor Cortex)	-2.985	0.0363
R Occipital Pole	R Superior Parietal Lobule	-2.985	0.0363
L Central Opercular Cortex	R Parahippocampal Gyrus, anterior division	-2.988	0.03612
L Parahippocampal Gyrus, anterior division	L Subcallosal Cortex	-2.988	0.03612
L Parietal Operculum Cortex	R Cuneal Cortex	-2.989	0.03612
L Middle Temporal Gyrus, temporooccipital part	L Precentral Gyrus	-2.989	0.03612
R Lingual Gyrus	R Postcentral Gyrus	-2.991	0.03612
R Putamen	L Putamen	-2.991	0.03612
L Superior Parietal Lobule	R Temporal Pole	-2.992	0.03612
R Cuneal Cortex	L Precentral Gyrus	-2.997	0.03579
L Cuneal Cortex	L Juxtapositional Lobule Cortex (formerly Supplementary Motor Cortex)	-2.999	0.03566
L Temporal Fusiform Cortex, anterior division	R Postcentral Gyrus	-3.002	0.03542
L Intracalcarine Cortex	L Superior Temporal Gyrus, anterior division	-3.003	0.03541
L Cingulate Gyrus, anterior division	R Middle Temporal Gyrus, temporooccipital part	-3.003	0.03541
L Parietal Operculum Cortex	R Middle Temporal Gyrus, posterior division	-3.003	0.03541
L Lateral Occipital Cortex, inferior division	L Superior Parietal Lobule	-3.003	0.03541
L Cuneal Cortex	L Superior Parietal Lobule	-3.005	0.03541
R Occipital Fusiform Gyrus	R Superior Temporal Gyrus, posterior division	-3.007	0.03527
R Supramarginal Gyrus, anterior division	R Inferior Frontal Gyrus, pars triangularis	-3.008	0.03527
L Heschl's Gyrus (includes H1 and H2)	R Middle Temporal Gyrus, posterior division	-3.009	0.03527
L Frontal Medial Cortex	R Superior Temporal Gyrus, posterior division	-3.011	0.03509
R Parietal Operculum Cortex	L Temporal Occipital Fusiform Cortex	-3.013	0.03501
L Temporal Fusiform Cortex, anterior division	L Frontal Orbital Cortex	-3.013	0.03499
R Supracalcarine Cortex	L Planum Temporale	-3.014	0.03499
L Lateral Occipital Cortex, superior division	R Superior Temporal Gyrus, anterior division	-3.015	0.03499
L Middle Temporal Gyrus, anterior division	L Precentral Gyrus	-3.016	0.03497
R Lingual Gyrus	L Superior Parietal Lobule	-3.018	0.03479
R Amygdala	L Frontal Medial Cortex	-3.019	0.03478
L Superior Parietal Lobule	R Postcentral Gyrus	-3.019	0.03478
R Occipital Fusiform Gyrus	L Middle Temporal Gyrus, anterior division	-3.022	0.03462
L Central Opercular Cortex	R Lingual Gyrus	-3.023	0.03452
R Temporal Occipital Fusiform Cortex	L Intracalcarine Cortex	-3.023	0.03452
R Occipital Fusiform Gyrus	R Postcentral Gyrus	-3.023	0.03452
L Frontal Orbital Cortex	L Inferior Temporal Gyrus, temporooccipital part	-3.025	0.03452
L Occipital Fusiform Gyrus	R Subcallosal Cortex	-3.028	0.03435
L Intracalcarine Cortex	L Middle Temporal Gyrus, temporooccipital part	-3.028	0.03435
L Lateral Occipital Cortex, inferior division	L Superior Temporal Gyrus, anterior division	-3.028	0.03435
R Parahippocampal Gyrus, anterior division	L Postcentral Gyrus	-3.028	0.03435
L Frontal Orbital Cortex	L Middle Temporal Gyrus, anterior division	-3.029	0.03435
R Frontal Medial Cortex	R Postcentral Gyrus	-3.03	0.03435
L Temporal Occipital Fusiform Cortex	L Superior Temporal Gyrus, posterior division	-3.031	0.03435
L Postcentral Gyrus	R Superior Temporal Gyrus, posterior division	-3.032	0.03435
R Occipital Pole	L Superior Parietal Lobule	-3.037	0.03404
R Intracalcarine Cortex	R Superior Temporal Gyrus, posterior division	-3.038	0.03404
L Planum Temporale	L Middle Temporal Gyrus, posterior division	-3.039	0.03402
R Lingual Gyrus	L Parahippocampal Gyrus, anterior division	-3.04	0.03394
R Supracalcarine Cortex	R Superior Temporal Gyrus, posterior division	-3.042	0.03378
L Central Opercular Cortex	L Lateral Occipital Cortex, inferior division	-3.044	0.03375
L Central Opercular Cortex	L Middle Temporal Gyrus, temporooccipital part	-3.048	0.03337
R Central Opercular Cortex	L Subcallosal Cortex	-3.049	0.03337
L Occipital Pole	R Precentral Gyrus	-3.052	0.03312
R Parietal Operculum Cortex	R Temporal Occipital Fusiform Cortex	-3.052	0.03312
R Subcallosal Cortex	R Superior Temporal Gyrus, anterior division	-3.052	0.03312
L Parahippocampal Gyrus, anterior division	L Juxtapositional Lobule Cortex (formerly Supplementary Motor Cortex)	-3.058	0.03274
R Subcallosal Cortex	L Lateral Occipital Cortex, inferior division	-3.059	0.03268
L Central Opercular Cortex	R Lateral Occipital Cortex, inferior division	-3.062	0.03252
L Subcallosal Cortex	L Supramarginal Gyrus, anterior division	-3.063	0.03245
L Occipital Fusiform Gyrus	L Parahippocampal Gyrus, anterior division	-3.063	0.03245
R Occipital Pole	R Parietal Operculum Cortex	-3.065	0.03244
L Frontal Orbital Cortex	R Lateral Occipital Cortex, superior division	-3.065	0.03243
R Planum Temporale	R Subcallosal Cortex	-3.066	0.03242
R Cingulate Gyrus, posterior division	R Angular Gyrus	-3.068	0.03236
L Cingulate Gyrus, anterior division	L Middle Temporal Gyrus, anterior division	-3.07	0.03218
R Amygdala	L Cingulate Gyrus, anterior division	-3.071	0.03213
R Subcallosal Cortex	L Postcentral Gyrus	-3.073	0.03213
L Central Opercular Cortex	L Parahippocampal Gyrus, anterior division	-3.075	0.03204
L Heschl's Gyrus (includes H1 and H2)	R Lingual Gyrus	-3.076	0.03199
L Subcallosal Cortex	L Lateral Occipital Cortex, inferior division	-3.077	0.03199
L Lateral Occipital Cortex, superior division	R Middle Temporal Gyrus, anterior division	-3.077	0.03199
R Occipital Fusiform Gyrus	L Lingual Gyrus	-3.078	0.03196
R Temporal Occipital Fusiform Cortex	R Postcentral Gyrus	-3.082	0.03166
R Central Opercular Cortex	L Intracalcarine Cortex	-3.087	0.0312
L Occipital Fusiform Gyrus	L Superior Parietal Lobule	-3.088	0.03118
L Lingual Gyrus	R Middle Temporal Gyrus, temporooccipital part	-3.089	0.03117
L Planum Temporale	R Middle Temporal Gyrus, posterior division	-3.09	0.03117
L Occipital Pole	L Superior Temporal Gyrus, anterior division	-3.097	0.03049
R Intracalcarine Cortex	L Superior Parietal Lobule	-3.099	0.03044
L Lateral Occipital Cortex, inferior division	L Precentral Gyrus	-3.099	0.03044
L Frontal Orbital Cortex	L Superior Temporal Gyrus, anterior division	-3.099	0.03044
L Temporal Fusiform Cortex, posterior division	L Frontal Orbital Cortex	-3.102	0.03036
R Lingual Gyrus	R Superior Temporal Gyrus, posterior division	-3.103	0.03036
R Central Opercular Cortex	L Temporal Pole	-3.104	0.03029
L Cingulate Gyrus, anterior division	R Middle Temporal Gyrus, posterior division	-3.105	0.03027
R Temporal Occipital Fusiform Cortex	L Superior Temporal Gyrus, anterior division	-3.106	0.03027
L Parietal Operculum Cortex	R Lingual Gyrus	-3.107	0.03022
L Parietal Operculum Cortex	L Parahippocampal Gyrus, anterior division	-3.112	0.02979
L Juxtapositional Lobule Cortex (formerly Supplementary Motor Cortex)	L Inferior Temporal Gyrus, temporooccipital part	-3.115	0.02966
L Heschl's Gyrus (includes H1 and H2)	L Intracalcarine Cortex	-3.115	0.02966
R Temporal Occipital Fusiform Cortex	L Postcentral Gyrus	-3.116	0.02966
R Superior Temporal Gyrus, anterior division	L Temporal Pole	-3.119	0.02942
L Temporal Fusiform Cortex, anterior division	L Frontal Medial Cortex	-3.12	0.02942
R Parahippocampal Gyrus, anterior division	R Juxtapositional Lobule Cortex (formerly Supplementary Motor Cortex)	-3.121	0.02941
R Temporal Fusiform Cortex, anterior division	L Subcallosal Cortex	-3.121	0.02941
R Temporal Occipital Fusiform Cortex	L Juxtapositional Lobule Cortex (formerly Supplementary Motor Cortex)	-3.122	0.02941
L Subcallosal Cortex	L Superior Temporal Gyrus, posterior division	-3.125	0.02927
L Juxtapositional Lobule Cortex (formerly Supplementary Motor Cortex)	R Middle Temporal Gyrus, temporooccipital part	-3.127	0.02915
L Paracingulate Gyrus	L Inferior Temporal Gyrus, posterior division	-3.128	0.02915
L Temporal Occipital Fusiform Cortex	R Precentral Gyrus	-3.129	0.02915
L Frontal Medial Cortex	R Precentral Gyrus	-3.129	0.02915
L Temporal Pole	R Precentral Gyrus	-3.13	0.02915
R Planum Temporale	R Intracalcarine Cortex	-3.131	0.02915
R Parietal Operculum Cortex	R Intracalcarine Cortex	-3.132	0.02915
L Parahippocampal Gyrus, anterior division	L Lateral Occipital Cortex, inferior division	-3.133	0.02915
R Occipital Fusiform Gyrus	R Juxtapositional Lobule Cortex (formerly Supplementary Motor Cortex)	-3.135	0.02907
L Lingual Gyrus	L Superior Parietal Lobule	-3.135	0.02907
R Amygdala	L Frontal Orbital Cortex	-3.136	0.02907
R Middle Temporal Gyrus, posterior division	L Insular Cortex	-3.138	0.02904
L Subcallosal Cortex	R Lateral Occipital Cortex, inferior division	-3.139	0.02896
L Parahippocampal Gyrus, anterior division	R Superior Parietal Lobule	-3.139	0.02896
L Temporal Pole	R Insular Cortex	-3.14	0.02896
L Middle Temporal Gyrus, temporooccipital part	R Temporal Pole	-3.141	0.02896
L Central Opercular Cortex	R Temporal Occipital Fusiform Cortex	-3.144	0.02881
R Temporal Occipital Fusiform Cortex	L Precentral Gyrus	-3.145	0.02879
R Frontal Orbital Cortex	R Inferior Temporal Gyrus, anterior division	-3.15	0.02844
L Supramarginal Gyrus, posterior division	R Inferior Temporal Gyrus, anterior division	-3.151	0.02838
R Planum Temporale	L Temporal Occipital Fusiform Cortex	-3.153	0.02836
L Subcallosal Cortex	R Frontal Medial Cortex	-3.155	0.02818
L Occipital Pole	L Superior Parietal Lobule	-3.157	0.02813
R Lateral Occipital Cortex, inferior division	L Superior Temporal Gyrus, anterior division	-3.164	0.02753
L Temporal Fusiform Cortex, anterior division	R Frontal Medial Cortex	-3.164	0.02753
R Supramarginal Gyrus, posterior division	R Inferior Frontal Gyrus, pars triangularis	-3.165	0.02753
R Central Opercular Cortex	L Precentral Gyrus	-3.168	0.02736
L Angular Gyrus	R Frontal Pole	-3.169	0.02736
R Parahippocampal Gyrus, anterior division	L Superior Parietal Lobule	-3.172	0.02719
R Planum Temporale	L Middle Temporal Gyrus, anterior division	-3.173	0.02718
L Middle Temporal Gyrus, anterior division	L Superior Frontal Gyrus	-3.173	0.02718
L Middle Temporal Gyrus, temporooccipital part	L Temporal Pole	-3.174	0.02718
L Parahippocampal Gyrus, anterior division	L Precentral Gyrus	-3.175	0.02718
R Superior Temporal Gyrus, anterior division	L Frontal Pole	-3.183	0.02662
R Heschl's Gyrus (includes H1 and H2)	R Lingual Gyrus	-3.191	0.02601
L Occipital Pole	R Parietal Operculum Cortex	-3.191	0.02601
L Frontal Orbital Cortex	L Supramarginal Gyrus, posterior division	-3.191	0.02601
L Parietal Operculum Cortex	L Cuneal Cortex	-3.193	0.02601
R Lateral Occipital Cortex, inferior division	L Temporal Pole	-3.195	0.02592
R Frontal Medial Cortex	L Lateral Occipital Cortex, inferior division	-3.199	0.02567
L Parietal Operculum Cortex	L Subcallosal Cortex	-3.199	0.02567
R Heschl's Gyrus (includes H1 and H2)	L Lingual Gyrus	-3.199	0.02567
L Temporal Fusiform Cortex, anterior division	L Juxtapositional Lobule Cortex (formerly Supplementary Motor Cortex)	-3.201	0.02567
R Superior Temporal Gyrus, anterior division	L Superior Temporal Gyrus, anterior division	-3.201	0.02567
R Frontal Medial Cortex	L Precentral Gyrus	-3.202	0.02567
L Temporal Occipital Fusiform Cortex	R Subcallosal Cortex	-3.202	0.02567
R Superior Temporal Gyrus, anterior division	L Insular Cortex	-3.204	0.02567
L Supracalcarine Cortex	L Intracalcarine Cortex	-3.205	0.02567
R Parahippocampal Gyrus, anterior division	R Superior Parietal Lobule	-3.205	0.02567
L Middle Temporal Gyrus, temporooccipital part	R Superior Temporal Gyrus, posterior division	-3.206	0.02567
R Occipital Fusiform Gyrus	L Postcentral Gyrus	-3.208	0.02567
R Putamen	L Temporal Fusiform Cortex, anterior division	-3.21	0.02567
L Central Opercular Cortex	R Middle Temporal Gyrus, temporooccipital part	-3.212	0.02564
L Planum Temporale	L Occipital Fusiform Gyrus	-3.216	0.02539
R Accumbens	L Temporal Fusiform Cortex, anterior division	-3.221	0.02508
R Intracalcarine Cortex	L Superior Temporal Gyrus, posterior division	-3.224	0.02486
R Lateral Occipital Cortex, inferior division	L Lateral Occipital Cortex, inferior division	-3.225	0.02486
L Planum Temporale	R Middle Temporal Gyrus, temporooccipital part	-3.227	0.02477
R Parahippocampal Gyrus, anterior division	L Subcallosal Cortex	-3.228	0.02477
R Temporal Occipital Fusiform Cortex	R Middle Temporal Gyrus, temporooccipital part	-3.229	0.02477
L Inferior Temporal Gyrus, posterior division	L Frontal Pole	-3.23	0.02477
L Central Opercular Cortex	R Superior Temporal Gyrus, posterior division	-3.23	0.02477
L Inferior Temporal Gyrus, anterior division	R Frontal Pole	-3.232	0.02477
R Occipital Fusiform Gyrus	R Subcallosal Cortex	-3.232	0.02477
R Subcallosal Cortex	R Juxtapositional Lobule Cortex (formerly Supplementary Motor Cortex)	-3.234	0.02477
L Heschl's Gyrus (includes H1 and H2)	R Precentral Gyrus	-3.234	0.02477
L Temporal Fusiform Cortex, anterior division	L Insular Cortex	-3.234	0.02477
R Occipital Pole	L Superior Temporal Gyrus, posterior division	-3.234	0.02477
R Planum Temporale	R Temporal Pole	-3.235	0.02477
R Occipital Pole	L Central Opercular Cortex	-3.236	0.02477
R Occipital Fusiform Gyrus	R Middle Temporal Gyrus, temporooccipital part	-3.238	0.02477
R Parietal Operculum Cortex	R Cuneal Cortex	-3.238	0.02477
L Parietal Operculum Cortex	R Lateral Occipital Cortex, inferior division	-3.239	0.02477
L Subcallosal Cortex	L Postcentral Gyrus	-3.24	0.02477
R Planum Temporale	L Planum Temporale	-3.241	0.02477
L Superior Parietal Lobule	R Middle Temporal Gyrus, anterior division	-3.243	0.02477
R Lateral Occipital Cortex, inferior division	R Middle Temporal Gyrus, temporooccipital part	-3.245	0.02477
R Heschl's Gyrus (includes H1 and H2)	L Subcallosal Cortex	-3.246	0.02477
R Superior Temporal Gyrus, posterior division	L Superior Temporal Gyrus, posterior division	-3.246	0.02477
L Paracingulate Gyrus	L Inferior Temporal Gyrus, anterior division	-3.253	0.02449
L Intracalcarine Cortex	R Postcentral Gyrus	-3.254	0.02449
R Occipital Pole	R Middle Temporal Gyrus, temporooccipital part	-3.26	0.02416
R Supramarginal Gyrus, anterior division	L Inferior Frontal Gyrus, pars triangularis	-3.261	0.02416
R Heschl's Gyrus (includes H1 and H2)	L Precentral Gyrus	-3.263	0.0241
R Planum Temporale	L Frontal Orbital Cortex	-3.265	0.02399
L Middle Temporal Gyrus, posterior division	R Superior Temporal Gyrus, anterior division	-3.266	0.02399
R Frontal Medial Cortex	L Superior Parietal Lobule	-3.269	0.02388
L Parietal Operculum Cortex	R Superior Temporal Gyrus, posterior division	-3.269	0.02388
L Subcallosal Cortex	R Superior Parietal Lobule	-3.269	0.02388
L Occipital Pole	L Parietal Operculum Cortex	-3.27	0.02388
R Postcentral Gyrus	L Temporal Pole	-3.279	0.02337
R Occipital Fusiform Gyrus	L Temporal Pole	-3.279	0.02337
R Superior Temporal Gyrus, posterior division	R Precentral Gyrus	-3.281	0.02337
R Cuneal Cortex	R Superior Temporal Gyrus, anterior division	-3.281	0.02337
R Intracalcarine Cortex	R Superior Temporal Gyrus, anterior division	-3.281	0.02337
L Putamen	R Middle Frontal Gyrus	-3.285	0.02337
L Superior Temporal Gyrus, posterior division	L Superior Temporal Gyrus, anterior division	-3.285	0.02337
R Parietal Operculum Cortex	R Lingual Gyrus	-3.287	0.02336
R Planum Temporale	R Temporal Occipital Fusiform Cortex	-3.288	0.02336
L Heschl's Gyrus (includes H1 and H2)	R Superior Temporal Gyrus, posterior division	-3.29	0.02326
L Middle Temporal Gyrus, posterior division	R Middle Temporal Gyrus, anterior division	-3.293	0.02318
R Frontal Medial Cortex	R Superior Parietal Lobule	-3.297	0.02287
R Parahippocampal Gyrus, anterior division	L Frontal Orbital Cortex	-3.299	0.02287
L Superior Parietal Lobule	L Temporal Pole	-3.299	0.02287
L Frontal Medial Cortex	R Postcentral Gyrus	-3.301	0.02287
R Central Opercular Cortex	R Parahippocampal Gyrus, anterior division	-3.304	0.02273
L Occipital Pole	L Superior Temporal Gyrus, posterior division	-3.304	0.02273
L Occipital Fusiform Gyrus	L Temporal Pole	-3.306	0.02273
L Temporal Occipital Fusiform Cortex	R Postcentral Gyrus	-3.312	0.02238
R Cuneal Cortex	R Middle Temporal Gyrus, temporooccipital part	-3.317	0.02205
R Occipital Fusiform Gyrus	R Precentral Gyrus	-3.318	0.02205
R Planum Temporale	R Superior Temporal Gyrus, posterior division	-3.319	0.02205
L Subcallosal Cortex	L Superior Parietal Lobule	-3.321	0.02203
R Central Opercular Cortex	L Lingual Gyrus	-3.322	0.02203
L Temporal Occipital Fusiform Cortex	L Superior Parietal Lobule	-3.322	0.02203
R Heschl's Gyrus (includes H1 and H2)	L Intracalcarine Cortex	-3.327	0.02182
R Lateral Occipital Cortex, inferior division	L Middle Temporal Gyrus, anterior division	-3.329	0.02173
R Lateral Occipital Cortex, inferior division	L Superior Parietal Lobule	-3.33	0.02173
R Juxtapositional Lobule Cortex (formerly Supplementary Motor Cortex)	R Frontal Medial Cortex	-3.332	0.02168
L Occipital Fusiform Gyrus	R Juxtapositional Lobule Cortex (formerly Supplementary Motor Cortex)	-3.333	0.02168
R Subcallosal Cortex	R Inferior Temporal Gyrus, temporooccipital part	-3.339	0.02139
R Supracalcarine Cortex	L Intracalcarine Cortex	-3.34	0.02139
R Planum Temporale	R Frontal Medial Cortex	-3.342	0.02135
R Occipital Fusiform Gyrus	R Middle Temporal Gyrus, anterior division	-3.344	0.02129
L Parietal Operculum Cortex	R Occipital Fusiform Gyrus	-3.349	0.02095
R Amygdala	L Subcallosal Cortex	-3.351	0.02093
L Heschl's Gyrus (includes H1 and H2)	R Superior Temporal Gyrus, anterior division	-3.353	0.02085
R Parietal Operculum Cortex	L Intracalcarine Cortex	-3.358	0.02065
L Occipital Pole	L Planum Temporale	-3.359	0.02065
L Cuneal Cortex	R Middle Temporal Gyrus, temporooccipital part	-3.361	0.02065
R Occipital Fusiform Gyrus	L Superior Parietal Lobule	-3.365	0.02047
R Parietal Operculum Cortex	L Lingual Gyrus	-3.366	0.02047
R Parietal Operculum Cortex	L Cuneal Cortex	-3.366	0.02047
R Central Opercular Cortex	L Temporal Fusiform Cortex, anterior division	-3.366	0.02047
L Subcallosal Cortex	R Superior Temporal Gyrus, anterior division	-3.369	0.02047
L Occipital Fusiform Gyrus	L Superior Temporal Gyrus, posterior division	-3.371	0.02047
R Superior Parietal Lobule	L Temporal Pole	-3.372	0.02047
R Postcentral Gyrus	L Postcentral Gyrus	-3.378	0.02014
R Superior Temporal Gyrus, posterior division	R Superior Temporal Gyrus, anterior division	-3.38	0.02006
R Cuneal Cortex	R Precentral Gyrus	-3.385	0.01982
R Heschl's Gyrus (includes H1 and H2)	L Middle Temporal Gyrus, anterior division	-3.387	0.01977
L Intracalcarine Cortex	R Middle Temporal Gyrus, temporooccipital part	-3.388	0.01977
R Planum Temporale	L Frontal Medial Cortex	-3.391	0.0197
L Subcallosal Cortex	L Juxtapositional Lobule Cortex (formerly Supplementary Motor Cortex)	-3.395	0.0195
R Intracalcarine Cortex	L Intracalcarine Cortex	-3.397	0.01946
R Occipital Fusiform Gyrus	L Temporal Occipital Fusiform Cortex	-3.4	0.01932
R Planum Temporale	R Superior Temporal Gyrus, anterior division	-3.401	0.01932
L Central Opercular Cortex	R Postcentral Gyrus	-3.402	0.01932
L Subcallosal Cortex	R Superior Temporal Gyrus, posterior division	-3.404	0.01932
L Central Opercular Cortex	L Inferior Temporal Gyrus, temporooccipital part	-3.408	0.01913
L Occipital Fusiform Gyrus	L Precentral Gyrus	-3.411	0.01905
R Planum Temporale	R Lingual Gyrus	-3.413	0.01902
L Occipital Pole	R Juxtapositional Lobule Cortex (formerly Supplementary Motor Cortex)	-3.413	0.01902
R Lateral Occipital Cortex, inferior division	R Postcentral Gyrus	-3.414	0.01902
R Cuneal Cortex	L Superior Temporal Gyrus, posterior division	-3.415	0.01902
L Heschl's Gyrus (includes H1 and H2)	L Middle Temporal Gyrus, anterior division	-3.416	0.01902
L Inferior Temporal Gyrus, anterior division	R Superior Frontal Gyrus	-3.418	0.01902
L Paracingulate Gyrus	L Middle Temporal Gyrus, anterior division	-3.422	0.01897
R Supracalcarine Cortex	R Juxtapositional Lobule Cortex (formerly Supplementary Motor Cortex)	-3.428	0.01867
L Central Opercular Cortex	L Lingual Gyrus	-3.429	0.01867
R Intracalcarine Cortex	R Precentral Gyrus	-3.429	0.01867
L Parahippocampal Gyrus, posterior division	L Superior Parietal Lobule	-3.43	0.01867
R Lateral Occipital Cortex, inferior division	R Precentral Gyrus	-3.431	0.01867
L Planum Temporale	L Temporal Pole	-3.435	0.01866
R Subcallosal Cortex	R Precentral Gyrus	-3.437	0.01864
R Occipital Pole	L Planum Temporale	-3.439	0.01857
R Occipital Pole	R Superior Temporal Gyrus, anterior division	-3.439	0.01857
R Supracalcarine Cortex	R Superior Temporal Gyrus, anterior division	-3.441	0.01857
L Frontal Orbital Cortex	L Inferior Temporal Gyrus, anterior division	-3.443	0.01857
L Planum Temporale	R Lateral Occipital Cortex, inferior division	-3.445	0.01857
R Occipital Fusiform Gyrus	L Subcallosal Cortex	-3.445	0.01857
R Frontal Medial Cortex	R Precentral Gyrus	-3.446	0.01857
L Intracalcarine Cortex	R Superior Parietal Lobule	-3.447	0.01857
L Lateral Occipital Cortex, inferior division	R Middle Temporal Gyrus, anterior division	-3.453	0.01843
R Lateral Occipital Cortex, inferior division	L Precentral Gyrus	-3.457	0.01828
L Lateral Occipital Cortex, inferior division	R Superior Temporal Gyrus, posterior division	-3.464	0.01793
L Superior Parietal Lobule	L Postcentral Gyrus	-3.464	0.01793
L Postcentral Gyrus	R Superior Temporal Gyrus, anterior division	-3.465	0.01793
L Intracalcarine Cortex	R Lateral Occipital Cortex, inferior division	-3.467	0.01793
L Parahippocampal Gyrus, anterior division	R Precentral Gyrus	-3.468	0.01793
L Occipital Pole	R Superior Temporal Gyrus, posterior division	-3.47	0.01793
L Intracalcarine Cortex	L Superior Parietal Lobule	-3.473	0.01793
L Temporal Occipital Fusiform Cortex	L Middle Temporal Gyrus, temporooccipital part	-3.475	0.01793
L Superior Temporal Gyrus, anterior division	L Precentral Gyrus	-3.476	0.01793
R Lateral Occipital Cortex, inferior division	R Superior Temporal Gyrus, anterior division	-3.478	0.01793
L Lateral Occipital Cortex, inferior division	L Temporal Pole	-3.479	0.01793
L Parietal Operculum Cortex	R Superior Temporal Gyrus, anterior division	-3.486	0.01774
R Amygdala	L Frontal Pole	-3.487	0.01774
L Occipital Fusiform Gyrus	R Lateral Occipital Cortex, inferior division	-3.489	0.01774
L Cingulate Gyrus, anterior division	L Middle Temporal Gyrus, posterior division	-3.491	0.01771
R Temporal Occipital Fusiform Cortex	L Superior Parietal Lobule	-3.505	0.01694
R Parahippocampal Gyrus, anterior division	R Postcentral Gyrus	-3.506	0.01694
L Parietal Operculum Cortex	L Lingual Gyrus	-3.507	0.01694
L Central Opercular Cortex	R Superior Temporal Gyrus, anterior division	-3.509	0.01694
L Putamen	L Temporal Fusiform Cortex, anterior division	-3.513	0.01686
L Subcallosal Cortex	R Inferior Temporal Gyrus, temporooccipital part	-3.514	0.01686
R Occipital Pole	R Juxtapositional Lobule Cortex (formerly Supplementary Motor Cortex)	-3.515	0.01686
L Frontal Orbital Cortex	R Inferior Temporal Gyrus, temporooccipital part	-3.516	0.01686
R Lingual Gyrus	L Superior Temporal Gyrus, anterior division	-3.519	0.01686
R Cingulate Gyrus, anterior division	R Angular Gyrus	-3.52	0.01686
R Occipital Fusiform Gyrus	L Superior Temporal Gyrus, anterior division	-3.522	0.01686
R Parahippocampal Gyrus, anterior division	L Juxtapositional Lobule Cortex (formerly Supplementary Motor Cortex)	-3.525	0.01686
L Frontal Orbital Cortex	L Middle Temporal Gyrus, posterior division	-3.53	0.01667
L Occipital Fusiform Gyrus	R Superior Temporal Gyrus, posterior division	-3.53	0.01667
R Juxtapositional Lobule Cortex (formerly Supplementary Motor Cortex)	L Superior Temporal Gyrus, posterior division	-3.531	0.01667
R Occipital Fusiform Gyrus	R Lateral Occipital Cortex, inferior division	-3.533	0.01667
R Temporal Occipital Fusiform Cortex	L Temporal Pole	-3.546	0.01614
R Lateral Occipital Cortex, inferior division	L Postcentral Gyrus	-3.547	0.01614
R Temporal Occipital Fusiform Cortex	R Superior Temporal Gyrus, posterior division	-3.549	0.01614
L Superior Parietal Lobule	L Middle Temporal Gyrus, anterior division	-3.55	0.01614
R Supracalcarine Cortex	R Intracalcarine Cortex	-3.557	0.01594
L Juxtapositional Lobule Cortex (formerly Supplementary Motor Cortex)	L Superior Temporal Gyrus, posterior division	-3.557	0.01594
L Frontal Orbital Cortex	L Superior Temporal Gyrus, posterior division	-3.572	0.01529
L Inferior Temporal Gyrus, anterior division	L Frontal Pole	-3.572	0.01529
R Cuneal Cortex	R Juxtapositional Lobule Cortex (formerly Supplementary Motor Cortex)	-3.572	0.01529
L Temporal Occipital Fusiform Cortex	R Superior Temporal Gyrus, posterior division	-3.574	0.01529
L Occipital Pole	R Planum Temporale	-3.576	0.01529
R Middle Temporal Gyrus, temporooccipital part	R Precentral Gyrus	-3.577	0.01529
L Lateral Occipital Cortex, inferior division	L Superior Temporal Gyrus, posterior division	-3.582	0.01529
L Parietal Operculum Cortex	L Intracalcarine Cortex	-3.586	0.01528
R Parahippocampal Gyrus, anterior division	R Precentral Gyrus	-3.586	0.01528
R Subcallosal Cortex	R Postcentral Gyrus	-3.59	0.01524
L Subcallosal Cortex	L Precentral Gyrus	-3.593	0.01522
L Planum Temporale	L Middle Temporal Gyrus, anterior division	-3.595	0.01522
R Planum Temporale	L Precentral Gyrus	-3.597	0.01522
L Juxtapositional Lobule Cortex (formerly Supplementary Motor Cortex)	R Intracalcarine Cortex	-3.599	0.01522
L Central Opercular Cortex	R Occipital Fusiform Gyrus	-3.6	0.01522
R Planum Temporale	L Temporal Fusiform Cortex, anterior division	-3.6	0.01522
L Parietal Operculum Cortex	R Intracalcarine Cortex	-3.603	0.01522
R Superior Temporal Gyrus, posterior division	L Precentral Gyrus	-3.604	0.01522
L Occipital Fusiform Gyrus	R Precentral Gyrus	-3.604	0.01522
L Frontal Orbital Cortex	R Middle Temporal Gyrus, anterior division	-3.605	0.01522
L Cuneal Cortex	L Precentral Gyrus	-3.608	0.01522
L Frontal Orbital Cortex	R Temporal Pole	-3.611	0.01522
R Planum Temporale	R Precentral Gyrus	-3.615	0.01522
R Subcallosal Cortex	L Superior Parietal Lobule	-3.621	0.01522
L Frontal Orbital Cortex	R Middle Temporal Gyrus, posterior division	-3.621	0.01522
R Lateral Occipital Cortex, inferior division	L Superior Temporal Gyrus, posterior division	-3.621	0.01522
L Lingual Gyrus	L Juxtapositional Lobule Cortex (formerly Supplementary Motor Cortex)	-3.623	0.01522
L Supramarginal Gyrus, posterior division	R Inferior Frontal Gyrus, pars triangularis	-3.626	0.01522
L Temporal Occipital Fusiform Cortex	R Middle Temporal Gyrus, temporooccipital part	-3.63	0.01522
R Subcallosal Cortex	R Superior Parietal Lobule	-3.634	0.01522
L Planum Temporale	R Postcentral Gyrus	-3.635	0.01522
R Temporal Occipital Fusiform Cortex	R Lateral Occipital Cortex, inferior division	-3.64	0.01522
R Occipital Fusiform Gyrus	L Precentral Gyrus	-3.645	0.01503
L Temporal Fusiform Cortex, anterior division	L Subcallosal Cortex	-3.65	0.01491
L Cuneal Cortex	R Superior Temporal Gyrus, posterior division	-3.666	0.01415
R Intracalcarine Cortex	L Precentral Gyrus	-3.668	0.01415
R Occipital Pole	L Parietal Operculum Cortex	-3.682	0.01354
L Intracalcarine Cortex	R Superior Temporal Gyrus, anterior division	-3.683	0.01354
L Lateral Occipital Cortex, inferior division	L Middle Temporal Gyrus, temporooccipital part	-3.686	0.01354
L Lingual Gyrus	L Superior Temporal Gyrus, anterior division	-3.687	0.01354
L Cingulate Gyrus, anterior division	R Angular Gyrus	-3.693	0.01352
R Lingual Gyrus	L Juxtapositional Lobule Cortex (formerly Supplementary Motor Cortex)	-3.694	0.01352
L Occipital Fusiform Gyrus	L Temporal Occipital Fusiform Cortex	-3.694	0.01352
L Juxtapositional Lobule Cortex (formerly Supplementary Motor Cortex)	L Frontal Medial Cortex	-3.699	0.01352
L Temporal Occipital Fusiform Cortex	R Superior Temporal Gyrus, anterior division	-3.7	0.01352
R Superior Temporal Gyrus, posterior division	L Superior Temporal Gyrus, anterior division	-3.706	0.01352
R Temporal Occipital Fusiform Cortex	R Subcallosal Cortex	-3.72	0.01295
R Temporal Occipital Fusiform Cortex	R Temporal Pole	-3.73	0.0126
R Planum Temporale	L Intracalcarine Cortex	-3.732	0.0126
L Middle Temporal Gyrus, temporooccipital part	R Inferior Frontal Gyrus, pars triangularis	-3.732	0.0126
R Middle Temporal Gyrus, anterior division	L Frontal Pole	-3.733	0.0126
R Parietal Operculum Cortex	L Temporal Pole	-3.734	0.0126
R Subcallosal Cortex	L Juxtapositional Lobule Cortex (formerly Supplementary Motor Cortex)	-3.734	0.0126
L Planum Temporale	R Occipital Fusiform Gyrus	-3.736	0.0126
L Lingual Gyrus	R Superior Temporal Gyrus, posterior division	-3.747	0.0126
L Juxtapositional Lobule Cortex (formerly Supplementary Motor Cortex)	L Intracalcarine Cortex	-3.748	0.0126
L Parietal Operculum Cortex	R Postcentral Gyrus	-3.751	0.0126
L Cuneal Cortex	R Precentral Gyrus	-3.759	0.0126
L Central Opercular Cortex	L Precentral Gyrus	-3.76	0.0126
L Planum Temporale	R Intracalcarine Cortex	-3.76	0.0126
R Temporal Occipital Fusiform Cortex	L Superior Temporal Gyrus, posterior division	-3.762	0.0126
L Parietal Operculum Cortex	R Temporal Occipital Fusiform Cortex	-3.777	0.01236
L Cingulate Gyrus, anterior division	L Inferior Temporal Gyrus, anterior division	-3.779	0.01236
L Central Opercular Cortex	R Precentral Gyrus	-3.779	0.01236
R Planum Temporale	L Temporal Pole	-3.784	0.01236
R Postcentral Gyrus	L Superior Temporal Gyrus, anterior division	-3.786	0.01236
L Intracalcarine Cortex	L Superior Temporal Gyrus, posterior division	-3.802	0.01198
L Occipital Fusiform Gyrus	R Middle Temporal Gyrus, temporooccipital part	-3.804	0.01198
L Planum Temporale	L Temporal Occipital Fusiform Cortex	-3.804	0.01198
L Superior Parietal Lobule	R Superior Temporal Gyrus, anterior division	-3.806	0.01198
L Lateral Occipital Cortex, inferior division	R Superior Temporal Gyrus, anterior division	-3.808	0.01198
R Lingual Gyrus	L Superior Temporal Gyrus, posterior division	-3.808	0.01198
L Superior Temporal Gyrus, anterior division	R Precentral Gyrus	-3.814	0.01198
R Middle Temporal Gyrus, temporooccipital part	L Precentral Gyrus	-3.815	0.01198
R Occipital Fusiform Gyrus	L Superior Temporal Gyrus, posterior division	-3.819	0.01198
L Middle Temporal Gyrus, temporooccipital part	R Middle Temporal Gyrus, posterior division	-3.82	0.01198
R Planum Temporale	L Lingual Gyrus	-3.82	0.01198
R Middle Temporal Gyrus, temporooccipital part	L Middle Temporal Gyrus, temporooccipital part	-3.828	0.01198
L Frontal Orbital Cortex	R Middle Temporal Gyrus, temporooccipital part	-3.828	0.01198
R Superior Temporal Gyrus, anterior division	L Precentral Gyrus	-3.831	0.01198
L Planum Temporale	L Subcallosal Cortex	-3.84	0.01198
R Lateral Occipital Cortex, inferior division	L Middle Temporal Gyrus, temporooccipital part	-3.844	0.01198
R Postcentral Gyrus	L Superior Temporal Gyrus, posterior division	-3.851	0.01198
L Juxtapositional Lobule Cortex (formerly Supplementary Motor Cortex)	R Frontal Medial Cortex	-3.856	0.01198
L Lingual Gyrus	L Superior Temporal Gyrus, posterior division	-3.881	0.01157
R Superior Temporal Gyrus, anterior division	R Precentral Gyrus	-3.894	0.01121
L Frontal Orbital Cortex	R Inferior Temporal Gyrus, anterior division	-3.901	0.01108
R Planum Temporale	L Central Opercular Cortex	-3.913	0.01076
R Lingual Gyrus	R Superior Temporal Gyrus, anterior division	-3.917	0.01076
R Supracalcarine Cortex	R Precentral Gyrus	-3.92	0.01076
R Subcallosal Cortex	L Precentral Gyrus	-3.931	0.01062
L Frontal Orbital Cortex	R Superior Temporal Gyrus, anterior division	-3.932	0.01062
R Postcentral Gyrus	R Superior Temporal Gyrus, anterior division	-3.933	0.01062
L Occipital Fusiform Gyrus	R Superior Temporal Gyrus, anterior division	-3.933	0.01062
R Lingual Gyrus	R Juxtapositional Lobule Cortex (formerly Supplementary Motor Cortex)	-3.941	0.01062
R Planum Temporale	L Superior Temporal Gyrus, anterior division	-3.945	0.01062
R Lingual Gyrus	R Precentral Gyrus	-3.947	0.01062
R Occipital Fusiform Gyrus	R Temporal Occipital Fusiform Cortex	-3.949	0.01062
L Parietal Operculum Cortex	L Precentral Gyrus	-3.957	0.01062
R Temporal Occipital Fusiform Cortex	L Temporal Occipital Fusiform Cortex	-3.959	0.01062
L Subcallosal Cortex	R Postcentral Gyrus	-3.96	0.01062
L Cuneal Cortex	R Juxtapositional Lobule Cortex (formerly Supplementary Motor Cortex)	-3.981	0.01062
L Lingual Gyrus	R Juxtapositional Lobule Cortex (formerly Supplementary Motor Cortex)	-3.996	0.01062
L Intracalcarine Cortex	R Superior Temporal Gyrus, posterior division	-4.018	0.01011
L Superior Temporal Gyrus, posterior division	R Superior Temporal Gyrus, anterior division	-4.027	0.00999
L Planum Temporale	R Superior Temporal Gyrus, anterior division	-4.032	0.00999
R Occipital Fusiform Gyrus	L Occipital Fusiform Gyrus	-4.038	0.00999
L Occipital Pole	R Superior Temporal Gyrus, anterior division	-4.038	0.00999
R Supracalcarine Cortex	L Precentral Gyrus	-4.049	0.00999
L Cuneal Cortex	R Superior Temporal Gyrus, anterior division	-4.062	0.00999
L Parietal Operculum Cortex	R Precentral Gyrus	-4.07	0.00999
L Subcallosal Cortex	R Precentral Gyrus	-4.088	0.00969
L Intracalcarine Cortex	R Precentral Gyrus	-4.089	0.00969
L Intracalcarine Cortex	L Precentral Gyrus	-4.111	0.00946
R Cuneal Cortex	R Superior Temporal Gyrus, posterior division	-4.114	0.00946
R Lingual Gyrus	L Precentral Gyrus	-4.119	0.00946
L Occipital Fusiform Gyrus	R Temporal Occipital Fusiform Cortex	-4.139	0.00946
R Occipital Fusiform Gyrus	R Superior Temporal Gyrus, anterior division	-4.148	0.00946
L Middle Temporal Gyrus, anterior division	L Frontal Pole	-4.162	0.0094
L Planum Temporale	L Intracalcarine Cortex	-4.189	0.00881
R Juxtapositional Lobule Cortex (formerly Supplementary Motor Cortex)	L Intracalcarine Cortex	-4.189	0.00881
R Planum Temporale	L Subcallosal Cortex	-4.191	0.00881
R Juxtapositional Lobule Cortex (formerly Supplementary Motor Cortex)	R Intracalcarine Cortex	-4.206	0.00881
R Lingual Gyrus	L Lingual Gyrus	-4.227	0.00881
L Lateral Occipital Cortex, inferior division	R Middle Temporal Gyrus, temporooccipital part	-4.264	0.00845
R Temporal Occipital Fusiform Cortex	L Subcallosal Cortex	-4.266	0.00845
L Frontal Orbital Cortex	L Middle Temporal Gyrus, temporooccipital part	-4.273	0.00845
L Planum Temporale	R Lingual Gyrus	-4.33	0.00792
R Temporal Occipital Fusiform Cortex	R Superior Temporal Gyrus, anterior division	-4.363	0.00745
L Lingual Gyrus	R Precentral Gyrus	-4.393	0.00715
L Lingual Gyrus	L Precentral Gyrus	-4.413	0.00715
L Lingual Gyrus	R Superior Temporal Gyrus, anterior division	-4.417	0.00715
L Planum Temporale	L Precentral Gyrus	-4.452	0.00715
L Superior Temporal Gyrus, posterior division	R Precentral Gyrus	-4.556	0.00567
L Superior Temporal Gyrus, posterior division	L Precentral Gyrus	-4.615	0.00517
L Planum Temporale	L Lingual Gyrus	-4.646	0.00517
L Planum Temporale	R Precentral Gyrus	-4.706	0.00517
L Planum Temporale	R Temporal Occipital Fusiform Cortex	-4.805	0.00517
L Planum Temporale	R Superior Temporal Gyrus, posterior division	-4.9	0.00517
