# Supplementary material for: Functional connectivity signatures of major depressive disorder: machine learning analysis of two multicenter neuroimaging studies
Source: Mol Psychiatry. 2023 Feb 15;28(7):3013–22. doi: 10.1038/s41380-023-01977-5 (PMC10615764; doi:10.1038/s41380-023-01977-5)
Supplement: Supplementary file 13 — Table S12 [file 41380_2023_1977_MOESM13_ESM.xlsx]

## Sheet: Table_S11_ttest_MDD_medvsMDD_no
ROI 1	ROI 2	t	p_corr
R Subcallosal Cortex	L Subcallosal Cortex	8.728	0
L Postcentral Gyrus	L Precentral Gyrus	6.244	0
R Occipital Pole	L Occipital Pole	6.083	0
L Juxtapositional Lobule Cortex (formerly Supplementary Motor Cortex)	R Supramarginal Gyrus, posterior division	5.433	2e-05
R Inferior Temporal Gyrus, anterior division	R Temporal Pole	5.123	6e-05
R Planum Temporale	L Supramarginal Gyrus, anterior division	5.121	6e-05
R Postcentral Gyrus	L Precentral Gyrus	4.992	0.00012
R Occipital Fusiform Gyrus	R Intracalcarine Cortex	4.578	0.00062
R Middle Temporal Gyrus, anterior division	R Superior Temporal Gyrus, anterior division	4.554	0.00067
R Lateral Occipital Cortex, superior division	R Inferior Temporal Gyrus, temporooccipital part	4.322	0.00151
R Cingulate Gyrus, posterior division	R Lateral Occipital Cortex, superior division	4.237	0.00207
R Accumbens	R Caudate	4.197	0.00234
R Planum Temporale	R Parietal Operculum Cortex	3.948	0.00555
R Parahippocampal Gyrus, anterior division	R Lateral Occipital Cortex, superior division	3.929	0.00587
R Middle Temporal Gyrus, anterior division	L Superior Temporal Gyrus, anterior division	3.758	0.01067
R Planum Temporale	L Planum Temporale	3.649	0.01504
R Angular Gyrus	R Middle Temporal Gyrus, temporooccipital part	3.511	0.02298
R Cingulate Gyrus, posterior division	R Middle Temporal Gyrus, posterior division	3.455	0.02623
R Frontal Operculum Cortex	L Frontal Operculum Cortex	3.375	0.03153
R Middle Temporal Gyrus, anterior division	R Frontal Pole	3.301	0.03868
R Cingulate Gyrus, anterior division	R Middle Temporal Gyrus, posterior division	3.26	0.04302
R Superior Temporal Gyrus, posterior division	L Superior Temporal Gyrus, anterior division	3.245	0.04467
L Cingulate Gyrus, anterior division	R Middle Temporal Gyrus, anterior division	-3.205	0.04926
L Accumbens	L Paracingulate Gyrus	-3.214	0.04805
R Thalamus	L Cingulate Gyrus, anterior division	-3.22	0.04741
L Planum Temporale	L Cingulate Gyrus, anterior division	-3.221	0.04741
R Cuneal Cortex	L Precentral Gyrus	-3.226	0.04696
R Precuneous Cortex	R Postcentral Gyrus	-3.24	0.04507
L Lateral Occipital Cortex, inferior division	L Frontal Pole	-3.244	0.04467
R Supramarginal Gyrus, posterior division	R Superior Frontal Gyrus	-3.252	0.04393
R Supramarginal Gyrus, posterior division	R Postcentral Gyrus	-3.277	0.04075
R Heschl's Gyrus (includes H1 and H2)	R Supramarginal Gyrus, anterior division	-3.279	0.0407
L Cingulate Gyrus, anterior division	R Frontal Medial Cortex	-3.292	0.03923
L Occipital Pole	L Occipital Fusiform Gyrus	-3.293	0.03923
L Parietal Operculum Cortex	L Middle Temporal Gyrus, temporooccipital part	-3.297	0.03902
L Pallidum	L Putamen	-3.304	0.03852
R Supramarginal Gyrus, posterior division	R Middle Temporal Gyrus, temporooccipital part	-3.313	0.03756
R Hippocampus	R Temporal Pole	-3.314	0.03756
R Planum Temporale	L Central Opercular Cortex	-3.322	0.0369
R Occipital Fusiform Gyrus	L Occipital Fusiform Gyrus	-3.325	0.0367
R Pallidum	R Insular Cortex	-3.352	0.03368
L Postcentral Gyrus	R Middle Temporal Gyrus, anterior division	-3.372	0.03153
R Planum Polare	R Supramarginal Gyrus, anterior division	-3.374	0.03153
R Occipital Fusiform Gyrus	R Temporal Occipital Fusiform Cortex	-3.376	0.03153
R Planum Temporale	R Supramarginal Gyrus, posterior division	-3.377	0.03153
R Lateral Occipital Cortex, superior division	R Inferior Frontal Gyrus, pars triangularis	-3.379	0.03153
L Subcallosal Cortex	R Temporal Pole	-3.381	0.03153
R Thalamus	L Thalamus	-3.396	0.03037
L Cingulate Gyrus, anterior division	R Paracingulate Gyrus	-3.398	0.03027
R Parietal Operculum Cortex	R Inferior Frontal Gyrus, pars triangularis	-3.411	0.02916
L Central Opercular Cortex	L Cuneal Cortex	-3.414	0.02901
L Lingual Gyrus	L Lateral Occipital Cortex, superior division	-3.425	0.02812
L Putamen	R Thalamus	-3.428	0.02803
R Frontal Operculum Cortex	L Cingulate Gyrus, anterior division	-3.432	0.02776
R Cuneal Cortex	L Postcentral Gyrus	-3.435	0.02773
L Cingulate Gyrus, posterior division	R Cingulate Gyrus, anterior division	-3.451	0.02633
L Superior Parietal Lobule	L Precentral Gyrus	-3.454	0.02623
R Occipital Fusiform Gyrus	L Middle Temporal Gyrus, posterior division	-3.457	0.02623
L Pallidum	R Thalamus	-3.462	0.02602
R Accumbens	L Middle Temporal Gyrus, anterior division	-3.468	0.02562
L Precuneous Cortex	L Paracingulate Gyrus	-3.479	0.02489
R Supramarginal Gyrus, anterior division	R Middle Temporal Gyrus, temporooccipital part	-3.492	0.02391
R Hippocampus	R Inferior Frontal Gyrus, pars opercularis	-3.496	0.02373
L Angular Gyrus	L Frontal Pole	-3.499	0.02365
L Cingulate Gyrus, anterior division	L Frontal Pole	-3.505	0.0233
L Cingulate Gyrus, anterior division	R Frontal Pole	-3.521	0.02231
R Accumbens	L Intracalcarine Cortex	-3.536	0.02128
L Parietal Operculum Cortex	R Postcentral Gyrus	-3.543	0.02089
R Cingulate Gyrus, posterior division	R Angular Gyrus	-3.553	0.02028
L Subcallosal Cortex	L Frontal Medial Cortex	-3.585	0.01822
R Planum Temporale	R Heschl's Gyrus (includes H1 and H2)	-3.587	0.01822
L Angular Gyrus	R Middle Temporal Gyrus, posterior division	-3.589	0.01822
L Pallidum	R Middle Temporal Gyrus, temporooccipital part	-3.621	0.01628
R Precuneous Cortex	L Precuneous Cortex	-3.639	0.01539
R Lingual Gyrus	L Lateral Occipital Cortex, inferior division	-3.641	0.01539
R Frontal Orbital Cortex	R Middle Temporal Gyrus, posterior division	-3.656	0.01475
R Inferior Temporal Gyrus, posterior division	L Frontal Pole	-3.685	0.01336
L Supracalcarine Cortex	L Frontal Medial Cortex	-3.696	0.01291
L Thalamus	L Middle Frontal Gyrus	-3.707	0.0125
R Amygdala	L Temporal Pole	-3.707	0.0125
L Lingual Gyrus	L Lateral Occipital Cortex, inferior division	-3.718	0.01219
L Superior Parietal Lobule	L Inferior Temporal Gyrus, temporooccipital part	-3.72	0.01219
R Angular Gyrus	L Superior Temporal Gyrus, anterior division	-3.797	0.00925
L Paracingulate Gyrus	L Angular Gyrus	-3.797	0.00925
R Temporal Occipital Fusiform Cortex	L Lingual Gyrus	-3.802	0.00922
L Frontal Orbital Cortex	L Frontal Pole	-3.849	0.00777
L Occipital Pole	R Supracalcarine Cortex	-3.882	0.00688
R Cingulate Gyrus, anterior division	R Angular Gyrus	-3.891	0.0067
L Thalamus	L Inferior Frontal Gyrus, pars triangularis	-3.927	0.00587
L Supracalcarine Cortex	L Subcallosal Cortex	-3.937	0.00574
R Lingual Gyrus	R Lateral Occipital Cortex, inferior division	-3.968	0.00516
R Cingulate Gyrus, anterior division	R Supramarginal Gyrus, posterior division	-3.989	0.0048
R Heschl's Gyrus (includes H1 and H2)	L Heschl's Gyrus (includes H1 and H2)	-3.99	0.0048
R Heschl's Gyrus (includes H1 and H2)	L Parietal Operculum Cortex	-3.994	0.0048
R Supramarginal Gyrus, posterior division	L Insular Cortex	-4.02	0.00437
R Putamen	R Parietal Operculum Cortex	-4.046	0.00396
L Putamen	R Caudate	-4.064	0.00373
R Superior Temporal Gyrus, posterior division	L Superior Temporal Gyrus, posterior division	-4.093	0.00334
R Middle Temporal Gyrus, temporooccipital part	R Middle Frontal Gyrus	-4.096	0.00334
L Superior Parietal Lobule	R Postcentral Gyrus	-4.107	0.00321
R Lingual Gyrus	L Lingual Gyrus	-4.135	0.00289
R Cuneal Cortex	L Cuneal Cortex	-4.151	0.00274
L Occipital Pole	L Lingual Gyrus	-4.152	0.00274
R Pallidum	L Putamen	-4.163	0.00266
L Frontal Orbital Cortex	R Cingulate Gyrus, anterior division	-4.2	0.00234
L Caudate	L Paracingulate Gyrus	-4.218	0.00219
R Accumbens	L Caudate	-4.234	0.00207
R Supracalcarine Cortex	L Cuneal Cortex	-4.275	0.00178
R Cingulate Gyrus, posterior division	L Cingulate Gyrus, posterior division	-4.299	0.00163
L Lingual Gyrus	L Precuneous Cortex	-4.306	0.0016
L Cingulate Gyrus, posterior division	R Paracingulate Gyrus	-4.333	0.00146
R Subcallosal Cortex	R Intracalcarine Cortex	-4.365	0.00129
L Planum Polare	L Superior Temporal Gyrus, anterior division	-4.376	0.00124
L Superior Parietal Lobule	L Postcentral Gyrus	-4.381	0.00123
R Planum Polare	R Central Opercular Cortex	-4.383	0.00123
L Planum Polare	L Parietal Operculum Cortex	-4.394	0.00119
R Thalamus	L Superior Frontal Gyrus	-4.403	0.00117
L Angular Gyrus	L Middle Temporal Gyrus, posterior division	-4.428	0.00106
L Paracingulate Gyrus	R Frontal Pole	-4.445	0.00099
R Central Opercular Cortex	R Supramarginal Gyrus, anterior division	-4.454	0.00097
R Occipital Pole	L Lingual Gyrus	-4.458	0.00097
L Amygdala	L Parahippocampal Gyrus, anterior division	-4.463	0.00096
R Caudate	L Caudate	-4.464	0.00096
R Pallidum	R Putamen	-4.488	0.00089
R Frontal Operculum Cortex	R Insular Cortex	-4.576	0.00062
L Thalamus	R Cingulate Gyrus, posterior division	-4.593	0.00059
R Planum Polare	R Parietal Operculum Cortex	-4.609	0.00056
R Inferior Temporal Gyrus, temporooccipital part	L Middle Temporal Gyrus, temporooccipital part	-4.616	0.00055
R Putamen	L Caudate	-4.627	0.00053
L Planum Temporale	L Supramarginal Gyrus, anterior division	-4.632	0.00053
R Supramarginal Gyrus, anterior division	R Inferior Frontal Gyrus, pars opercularis	-4.696	0.0004
R Occipital Pole	R Frontal Orbital Cortex	-4.713	0.00038
R Planum Polare	R Postcentral Gyrus	-4.746	0.00033
L Paracingulate Gyrus	R Middle Temporal Gyrus, anterior division	-4.793	0.00027
R Hippocampus	L Temporal Pole	-4.825	0.00024
R Planum Polare	R Middle Temporal Gyrus, temporooccipital part	-4.83	0.00023
L Amygdala	R Temporal Pole	-4.938	0.00014
R Middle Temporal Gyrus, temporooccipital part	R Superior Temporal Gyrus, posterior division	-4.986	0.00012
R Parietal Operculum Cortex	R Superior Parietal Lobule	-5.111	7e-05
R Supracalcarine Cortex	L Intracalcarine Cortex	-5.16	5e-05
L Frontal Operculum Cortex	L Insular Cortex	-5.192	5e-05
L Planum Temporale	L Middle Temporal Gyrus, temporooccipital part	-5.227	4e-05
R Paracingulate Gyrus	R Angular Gyrus	-5.23	4e-05
R Putamen	R Supramarginal Gyrus, anterior division	-5.268	4e-05
L Parietal Operculum Cortex	L Precentral Gyrus	-5.28	3e-05
L Temporal Occipital Fusiform Cortex	L Temporal Fusiform Cortex, posterior division	-5.304	3e-05
R Heschl's Gyrus (includes H1 and H2)	R Superior Temporal Gyrus, anterior division	-5.305	3e-05
L Supracalcarine Cortex	L Lingual Gyrus	-5.347	3e-05
L Supracalcarine Cortex	L Intracalcarine Cortex	-5.348	3e-05
R Cingulate Gyrus, anterior division	L Insular Cortex	-5.473	1e-05
R Supracalcarine Cortex	L Subcallosal Cortex	-5.492	1e-05
R Central Opercular Cortex	R Postcentral Gyrus	-5.517	1e-05
R Superior Parietal Lobule	L Superior Parietal Lobule	-5.531	1e-05
L Heschl's Gyrus (includes H1 and H2)	L Insular Cortex	-5.536	1e-05
R Precuneous Cortex	L Cingulate Gyrus, posterior division	-5.536	1e-05
R Putamen	L Planum Polare	-5.551	1e-05
L Frontal Medial Cortex	L Middle Temporal Gyrus, anterior division	-5.651	1e-05
R Insular Cortex	L Insular Cortex	-5.706	1e-05
L Planum Temporale	L Postcentral Gyrus	-5.709	1e-05
R Planum Temporale	R Planum Polare	-5.719	1e-05
L Postcentral Gyrus	R Precentral Gyrus	-5.757	0
R Precuneous Cortex	R Paracingulate Gyrus	-5.846	0
R Cingulate Gyrus, anterior division	L Cingulate Gyrus, anterior division	-5.922	0
L Central Opercular Cortex	L Postcentral Gyrus	-5.954	0
R Cingulate Gyrus, posterior division	L Paracingulate Gyrus	-5.969	0
R Superior Frontal Gyrus	L Superior Frontal Gyrus	-6.009	0
R Cingulate Gyrus, anterior division	R Paracingulate Gyrus	-6.177	0
L Cuneal Cortex	R Intracalcarine Cortex	-6.204	0
R Cingulate Gyrus, posterior division	R Superior Frontal Gyrus	-6.349	0
L Frontal Orbital Cortex	R Paracingulate Gyrus	-6.575	0
L Planum Temporale	L Heschl's Gyrus (includes H1 and H2)	-6.736	0
R Parietal Operculum Cortex	R Central Opercular Cortex	-6.838	0
L Parietal Operculum Cortex	L Insular Cortex	-7.303	0
R Postcentral Gyrus	R Precentral Gyrus	-7.482	0
L Precuneous Cortex	L Lateral Occipital Cortex, superior division	-7.703	0
L Supracalcarine Cortex	R Intracalcarine Cortex	-7.804	0
R Angular Gyrus	R Frontal Pole	-7.913	0
R Planum Temporale	R Insular Cortex	-8.388	0
R Putamen	L Putamen	-8.428	0
R Paracingulate Gyrus	L Paracingulate Gyrus	-8.515	0
R Central Opercular Cortex	R Insular Cortex	-10.503	0
