# Supplementary material for: Functional connectivity signatures of major depressive disorder: machine learning analysis of two multicenter neuroimaging studies
Source: Mol Psychiatry. 2023 Feb 15;28(7):3013–22. doi: 10.1038/s41380-023-01977-5 (PMC10615764; doi:10.1038/s41380-023-01977-5)
Supplement: Supplementary file 14 — Table S13 [file 41380_2023_1977_MOESM14_ESM.xlsx]

## Sheet: Table_S8_ttest_MDD_nonmedvsHC_p
ROI 1	ROI 2	t	p_corr
L Lingual Gyrus	L Intracalcarine Cortex	8.081	0
R Juxtapositional Lobule Cortex (formerly Supplementary Motor Cortex)	R Precentral Gyrus	7.078	0
R Precuneous Cortex	L Precuneous Cortex	6.547	0
R Cingulate Gyrus, anterior division	L Cingulate Gyrus, anterior division	6.53	0
R Middle Frontal Gyrus	R Superior Frontal Gyrus	6.22	0
R Angular Gyrus	R Frontal Pole	6.192	0
L Central Opercular Cortex	L Insular Cortex	5.876	1e-05
L Planum Temporale	L Planum Polare	5.757	1e-05
R Juxtapositional Lobule Cortex (formerly Supplementary Motor Cortex)	L Juxtapositional Lobule Cortex (formerly Supplementary Motor Cortex)	5.632	2e-05
R Lingual Gyrus	R Intracalcarine Cortex	5.588	3e-05
L Supracalcarine Cortex	R Intracalcarine Cortex	5.501	4e-05
R Supramarginal Gyrus, posterior division	R Supramarginal Gyrus, anterior division	5.414	6e-05
R Occipital Pole	R Occipital Fusiform Gyrus	5.286	0.0001
L Supracalcarine Cortex	L Cuneal Cortex	5.279	0.0001
R Lingual Gyrus	L Lingual Gyrus	5.256	0.0001
R Intracalcarine Cortex	L Intracalcarine Cortex	5.238	0.0001
R Frontal Medial Cortex	L Frontal Medial Cortex	5.235	0.0001
R Parietal Operculum Cortex	R Insular Cortex	5.217	0.0001
R Central Opercular Cortex	R Insular Cortex	5.21	0.0001
R Thalamus	L Cingulate Gyrus, posterior division	5.105	0.00016
R Subcallosal Cortex	L Subcallosal Cortex	5.082	0.00016
R Precentral Gyrus	L Precentral Gyrus	5.081	0.00016
R Frontal Operculum Cortex	R Insular Cortex	5.065	0.00017
L Supramarginal Gyrus, posterior division	L Supramarginal Gyrus, anterior division	5.042	0.00018
L Parietal Operculum Cortex	L Precentral Gyrus	5.035	0.00018
L Occipital Fusiform Gyrus	L Lingual Gyrus	5.024	0.00018
R Planum Temporale	R Planum Polare	4.992	0.0002
L Temporal Fusiform Cortex, posterior division	L Parahippocampal Gyrus, posterior division	4.989	0.0002
L Superior Parietal Lobule	L Postcentral Gyrus	4.962	0.00022
R Planum Temporale	L Planum Temporale	4.961	0.00022
L Occipital Fusiform Gyrus	L Lateral Occipital Cortex, inferior division	4.942	0.00023
L Paracingulate Gyrus	L Superior Frontal Gyrus	4.917	0.00025
L Precuneous Cortex	L Cingulate Gyrus, posterior division	4.895	0.00027
R Postcentral Gyrus	R Precentral Gyrus	4.878	0.00028
R Postcentral Gyrus	L Postcentral Gyrus	4.874	0.00028
L Central Opercular Cortex	R Precentral Gyrus	4.859	0.00029
R Cingulate Gyrus, posterior division	R Angular Gyrus	4.855	0.00029
R Lingual Gyrus	L Intracalcarine Cortex	4.835	0.00031
R Lateral Occipital Cortex, inferior division	R Lateral Occipital Cortex, superior division	4.795	0.00037
R Central Opercular Cortex	L Postcentral Gyrus	4.785	0.00037
R Parietal Operculum Cortex	R Postcentral Gyrus	4.76	0.0004
R Planum Temporale	R Precentral Gyrus	4.758	0.0004
R Occipital Fusiform Gyrus	R Temporal Occipital Fusiform Cortex	4.735	0.00044
L Temporal Occipital Fusiform Cortex	L Lateral Occipital Cortex, inferior division	4.726	0.00045
R Parietal Operculum Cortex	L Middle Temporal Gyrus, temporooccipital part	4.685	0.00053
R Temporal Occipital Fusiform Cortex	R Lingual Gyrus	4.68	0.00053
R Planum Temporale	R Parietal Operculum Cortex	4.657	0.00057
R Superior Temporal Gyrus, posterior division	R Inferior Frontal Gyrus, pars opercularis	4.62	0.00067
R Superior Parietal Lobule	R Postcentral Gyrus	4.609	0.00068
R Middle Temporal Gyrus, posterior division	R Middle Frontal Gyrus	4.593	0.00072
R Cuneal Cortex	L Intracalcarine Cortex	4.588	0.00072
L Middle Temporal Gyrus, anterior division	R Temporal Pole	4.51	0.00101
L Cingulate Gyrus, posterior division	R Middle Temporal Gyrus, anterior division	4.459	0.00121
R Putamen	L Planum Temporale	4.456	0.00121
R Cingulate Gyrus, posterior division	R Paracingulate Gyrus	4.455	0.00121
L Putamen	L Frontal Operculum Cortex	4.434	0.00129
R Occipital Pole	R Lingual Gyrus	4.433	0.00129
R Central Opercular Cortex	L Superior Temporal Gyrus, posterior division	4.42	0.00134
R Lateral Occipital Cortex, superior division	L Lateral Occipital Cortex, superior division	4.393	0.00148
R Supramarginal Gyrus, posterior division	R Middle Temporal Gyrus, temporooccipital part	4.39	0.00148
L Planum Temporale	L Heschl's Gyrus (includes H1 and H2)	4.378	0.00151
L Planum Temporale	R Insular Cortex	4.378	0.00151
R Cingulate Gyrus, posterior division	R Cingulate Gyrus, anterior division	4.349	0.00168
L Thalamus	R Cingulate Gyrus, posterior division	4.327	0.00182
L Supracalcarine Cortex	L Lingual Gyrus	4.323	0.00182
L Lingual Gyrus	L Cuneal Cortex	4.319	0.00183
L Inferior Temporal Gyrus, temporooccipital part	L Middle Temporal Gyrus, temporooccipital part	4.313	0.00185
L Subcallosal Cortex	L Frontal Medial Cortex	4.296	0.00194
R Parietal Operculum Cortex	R Precentral Gyrus	4.293	0.00194
L Parietal Operculum Cortex	L Central Opercular Cortex	4.291	0.00194
R Central Opercular Cortex	L Temporal Occipital Fusiform Cortex	4.284	0.00197
R Parietal Operculum Cortex	L Parietal Operculum Cortex	4.271	0.00203
L Cingulate Gyrus, posterior division	R Angular Gyrus	4.271	0.00203
R Supramarginal Gyrus, anterior division	L Supramarginal Gyrus, anterior division	4.264	0.00206
R Supramarginal Gyrus, anterior division	L Postcentral Gyrus	4.257	0.00208
R Temporal Occipital Fusiform Cortex	L Temporal Occipital Fusiform Cortex	4.255	0.00208
L Planum Polare	L Central Opercular Cortex	4.251	0.00209
L Heschl's Gyrus (includes H1 and H2)	L Central Opercular Cortex	4.247	0.00209
L Occipital Fusiform Gyrus	R Lingual Gyrus	4.245	0.00209
R Supracalcarine Cortex	R Intracalcarine Cortex	4.238	0.00212
L Brain-Stem	L Cingulate Gyrus, posterior division	4.236	0.00212
R Brain-Stem	R Middle Frontal Gyrus	4.22	0.0022
L Frontal Operculum Cortex	L Insular Cortex	4.219	0.0022
R Planum Temporale	R Superior Temporal Gyrus, posterior division	4.217	0.0022
R Parietal Operculum Cortex	R Inferior Frontal Gyrus, pars opercularis	4.215	0.0022
R Superior Temporal Gyrus, posterior division	R Precentral Gyrus	4.211	0.0022
L Cuneal Cortex	L Lateral Occipital Cortex, inferior division	4.211	0.0022
R Putamen	L Insular Cortex	4.184	0.00243
R Occipital Fusiform Gyrus	L Occipital Fusiform Gyrus	4.179	0.00245
L Cingulate Gyrus, posterior division	L Cingulate Gyrus, anterior division	4.173	0.00248
R Parahippocampal Gyrus, posterior division	L Cingulate Gyrus, posterior division	4.171	0.00248
R Occipital Pole	L Lingual Gyrus	4.167	0.00249
L Inferior Frontal Gyrus, pars triangularis	L Middle Frontal Gyrus	4.161	0.00253
R Temporal Occipital Fusiform Cortex	R Lateral Occipital Cortex, inferior division	4.145	0.00268
R Temporal Occipital Fusiform Cortex	R Temporal Fusiform Cortex, posterior division	4.139	0.00269
R Precuneous Cortex	L Cingulate Gyrus, posterior division	4.137	0.00269
R Supracalcarine Cortex	L Cuneal Cortex	4.136	0.00269
R Supramarginal Gyrus, posterior division	R Inferior Frontal Gyrus, pars opercularis	4.133	0.0027
L Planum Polare	L Parietal Operculum Cortex	4.126	0.00275
R Parietal Operculum Cortex	L Postcentral Gyrus	4.097	0.00306
R Temporal Occipital Fusiform Cortex	L Lingual Gyrus	4.095	0.00306
L Parietal Operculum Cortex	R Juxtapositional Lobule Cortex (formerly Supplementary Motor Cortex)	4.085	0.00316
R Caudate	L Caudate	4.053	0.00354
R Hippocampus	R Cingulate Gyrus, posterior division	4.05	0.00354
R Occipital Pole	R Temporal Occipital Fusiform Cortex	4.05	0.00354
L Cingulate Gyrus, posterior division	R Frontal Pole	4.043	0.00361
L Pallidum	R Cingulate Gyrus, anterior division	4.039	0.00363
L Occipital Fusiform Gyrus	R Intracalcarine Cortex	4.035	0.00366
L Brain-Stem	L Middle Frontal Gyrus	4.013	0.00397
L Occipital Fusiform Gyrus	R Temporal Occipital Fusiform Cortex	4.006	0.00402
L Precentral Gyrus	R Insular Cortex	4.005	0.00402
R Occipital Pole	L Occipital Pole	4.001	0.00405
L Precuneous Cortex	L Lateral Occipital Cortex, superior division	3.998	0.00406
R Angular Gyrus	R Superior Frontal Gyrus	3.993	0.00411
R Occipital Fusiform Gyrus	L Temporal Fusiform Cortex, posterior division	3.989	0.00414
R Planum Polare	R Insular Cortex	3.983	0.00418
L Parietal Operculum Cortex	L Juxtapositional Lobule Cortex (formerly Supplementary Motor Cortex)	3.981	0.00418
R Heschl's Gyrus (includes H1 and H2)	R Planum Polare	3.977	0.00418
R Supracalcarine Cortex	R Lateral Occipital Cortex, superior division	3.977	0.00418
R Frontal Orbital Cortex	R Frontal Pole	3.976	0.00418
L Pallidum	L Thalamus	3.947	0.00465
R Precuneous Cortex	R Angular Gyrus	3.939	0.00477
L Superior Temporal Gyrus, posterior division	L Superior Temporal Gyrus, anterior division	3.936	0.00479
L Angular Gyrus	R Middle Temporal Gyrus, posterior division	3.934	0.00479
R Supramarginal Gyrus, anterior division	R Superior Parietal Lobule	3.926	0.00489
L Precuneous Cortex	R Angular Gyrus	3.922	0.00494
L Lingual Gyrus	R Cuneal Cortex	3.914	0.00505
R Central Opercular Cortex	R Superior Parietal Lobule	3.911	0.00505
R Middle Temporal Gyrus, temporooccipital part	R Inferior Frontal Gyrus, pars opercularis	3.911	0.00505
L Postcentral Gyrus	R Insular Cortex	3.904	0.00515
R Cuneal Cortex	R Lateral Occipital Cortex, superior division	3.9	0.00518
R Inferior Temporal Gyrus, temporooccipital part	R Superior Temporal Gyrus, posterior division	3.873	0.00572
R Parietal Operculum Cortex	R Juxtapositional Lobule Cortex (formerly Supplementary Motor Cortex)	3.87	0.00575
L Central Opercular Cortex	L Precentral Gyrus	3.861	0.00591
R Temporal Fusiform Cortex, posterior division	R Superior Temporal Gyrus, posterior division	3.857	0.00595
L Thalamus	L Frontal Operculum Cortex	3.831	0.00651
R Planum Polare	L Parietal Operculum Cortex	3.83	0.00651
R Juxtapositional Lobule Cortex (formerly Supplementary Motor Cortex)	L Precentral Gyrus	3.817	0.00681
R Putamen	R Caudate	3.815	0.00681
R Paracingulate Gyrus	R Superior Frontal Gyrus	3.812	0.00684
R Amygdala	R Subcallosal Cortex	3.809	0.00687
L Frontal Orbital Cortex	L Temporal Pole	3.804	0.00697
R Middle Temporal Gyrus, anterior division	R Middle Frontal Gyrus	3.792	0.00725
R Frontal Orbital Cortex	R Inferior Frontal Gyrus, pars triangularis	3.785	0.00734
L Supramarginal Gyrus, posterior division	L Middle Frontal Gyrus	3.784	0.00734
L Parietal Operculum Cortex	L Superior Temporal Gyrus, posterior division	3.781	0.00734
R Thalamus	R Middle Frontal Gyrus	3.781	0.00734
L Paracingulate Gyrus	L Frontal Pole	3.77	0.00762
R Paracingulate Gyrus	R Middle Frontal Gyrus	3.765	0.0077
L Supracalcarine Cortex	R Lateral Occipital Cortex, superior division	3.756	0.00794
L Lateral Occipital Cortex, superior division	R Superior Parietal Lobule	3.75	0.00805
L Temporal Occipital Fusiform Cortex	L Cuneal Cortex	3.735	0.00844
L Superior Parietal Lobule	L Precentral Gyrus	3.735	0.00844
R Temporal Occipital Fusiform Cortex	R Intracalcarine Cortex	3.73	0.00852
R Intracalcarine Cortex	R Temporal Pole	3.727	0.00857
L Cingulate Gyrus, posterior division	L Frontal Pole	3.714	0.00897
L Supramarginal Gyrus, anterior division	R Precentral Gyrus	3.705	0.00921
R Lingual Gyrus	R Temporal Pole	3.696	0.00945
L Temporal Occipital Fusiform Cortex	L Temporal Fusiform Cortex, posterior division	3.678	0.00996
L Thalamus	R Cingulate Gyrus, anterior division	3.678	0.00996
R Precuneous Cortex	R Cingulate Gyrus, posterior division	3.677	0.00996
R Supramarginal Gyrus, posterior division	R Frontal Pole	3.671	0.01013
L Temporal Occipital Fusiform Cortex	R Lingual Gyrus	3.663	0.01037
L Occipital Pole	L Supracalcarine Cortex	3.66	0.01042
L Planum Temporale	L Parietal Operculum Cortex	3.659	0.01042
R Brain-Stem	L Frontal Pole	3.636	0.01131
R Inferior Frontal Gyrus, pars opercularis	R Middle Frontal Gyrus	3.624	0.01172
R Inferior Frontal Gyrus, pars opercularis	R Inferior Frontal Gyrus, pars triangularis	3.618	0.01192
L Precuneous Cortex	L Middle Temporal Gyrus, anterior division	3.616	0.01195
R Parietal Operculum Cortex	L Supramarginal Gyrus, anterior division	3.614	0.01198
L Planum Temporale	R Precentral Gyrus	3.607	0.01219
R Superior Temporal Gyrus, posterior division	R Inferior Frontal Gyrus, pars triangularis	3.6	0.0124
L Juxtapositional Lobule Cortex (formerly Supplementary Motor Cortex)	L Precentral Gyrus	3.596	0.0124
R Central Opercular Cortex	L Supramarginal Gyrus, anterior division	3.596	0.0124
L Cuneal Cortex	R Intracalcarine Cortex	3.594	0.0124
R Supracalcarine Cortex	R Cuneal Cortex	3.593	0.0124
R Parietal Operculum Cortex	R Superior Temporal Gyrus, posterior division	3.593	0.0124
L Supracalcarine Cortex	L Temporal Occipital Fusiform Cortex	3.592	0.0124
R Angular Gyrus	R Middle Temporal Gyrus, posterior division	3.588	0.01253
L Frontal Operculum Cortex	L Supramarginal Gyrus, anterior division	3.581	0.0127
L Putamen	L Insular Cortex	3.581	0.0127
R Superior Temporal Gyrus, posterior division	R Temporal Pole	3.573	0.01299
R Parietal Operculum Cortex	R Supramarginal Gyrus, anterior division	3.568	0.01316
R Putamen	R Inferior Frontal Gyrus, pars triangularis	3.562	0.01335
R Parietal Operculum Cortex	R Supramarginal Gyrus, posterior division	3.561	0.01335
L Parietal Operculum Cortex	R Precentral Gyrus	3.556	0.01352
R Supracalcarine Cortex	R Lingual Gyrus	3.553	0.01352
R Central Opercular Cortex	R Frontal Operculum Cortex	3.552	0.01352
L Planum Polare	L Temporal Pole	3.551	0.01352
R Brain-Stem	L Paracingulate Gyrus	3.551	0.01352
R Planum Temporale	R Heschl's Gyrus (includes H1 and H2)	3.545	0.01372
L Parahippocampal Gyrus, posterior division	R Precuneous Cortex	3.535	0.01416
L Planum Polare	L Postcentral Gyrus	3.532	0.01428
L Inferior Temporal Gyrus, anterior division	L Middle Temporal Gyrus, anterior division	3.528	0.01438
R Heschl's Gyrus (includes H1 and H2)	L Superior Temporal Gyrus, posterior division	3.512	0.01515
R Inferior Frontal Gyrus, pars opercularis	R Frontal Pole	3.509	0.01524
R Occipital Pole	R Supracalcarine Cortex	3.506	0.01529
L Temporal Fusiform Cortex, posterior division	R Lateral Occipital Cortex, inferior division	3.506	0.01529
L Brain-Stem	R Cingulate Gyrus, posterior division	3.5	0.01554
R Occipital Pole	R Intracalcarine Cortex	3.494	0.0158
R Brain-Stem	R Superior Temporal Gyrus, anterior division	3.489	0.01592
L Occipital Pole	L Superior Temporal Gyrus, anterior division	3.489	0.01592
L Occipital Pole	R Lingual Gyrus	3.486	0.01599
R Lateral Occipital Cortex, inferior division	R Supramarginal Gyrus, anterior division	3.484	0.01603
R Supracalcarine Cortex	R Temporal Occipital Fusiform Cortex	3.476	0.01645
R Occipital Pole	L Superior Temporal Gyrus, anterior division	3.463	0.01712
L Postcentral Gyrus	R Temporal Pole	3.461	0.0172
R Middle Temporal Gyrus, temporooccipital part	L Middle Temporal Gyrus, temporooccipital part	3.456	0.0174
R Temporal Occipital Fusiform Cortex	R Parahippocampal Gyrus, posterior division	3.454	0.01742
R Superior Frontal Gyrus	R Frontal Pole	3.446	0.01782
R Paracingulate Gyrus	R Middle Temporal Gyrus, posterior division	3.445	0.01782
R Hippocampus	R Middle Temporal Gyrus, posterior division	3.443	0.01782
R Occipital Fusiform Gyrus	R Inferior Temporal Gyrus, temporooccipital part	3.443	0.01782
R Precentral Gyrus	R Insular Cortex	3.434	0.01832
R Brain-Stem	R Insular Cortex	3.431	0.01841
L Cuneal Cortex	R Lateral Occipital Cortex, superior division	3.428	0.01855
L Angular Gyrus	R Frontal Pole	3.42	0.01895
R Frontal Pole	L Frontal Pole	3.417	0.01907
R Frontal Operculum Cortex	R Supramarginal Gyrus, posterior division	3.415	0.01907
L Occipital Fusiform Gyrus	R Middle Temporal Gyrus, anterior division	3.415	0.01907
R Frontal Orbital Cortex	R Inferior Frontal Gyrus, pars opercularis	3.409	0.01934
R Putamen	L Putamen	3.404	0.01964
R Middle Temporal Gyrus, temporooccipital part	R Middle Temporal Gyrus, posterior division	3.402	0.01967
L Temporal Occipital Fusiform Cortex	R Lateral Occipital Cortex, superior division	3.399	0.01981
R Putamen	L Cingulate Gyrus, anterior division	3.392	0.01996
R Supramarginal Gyrus, anterior division	R Insular Cortex	3.391	0.01996
R Thalamus	R Cingulate Gyrus, anterior division	3.389	0.01996
L Caudate	L Thalamus	3.389	0.01996
R Paracingulate Gyrus	R Frontal Pole	3.389	0.01996
R Central Opercular Cortex	L Precentral Gyrus	3.388	0.01996
L Frontal Orbital Cortex	R Subcallosal Cortex	3.388	0.01996
R Middle Temporal Gyrus, temporooccipital part	R Insular Cortex	3.379	0.02041
R Central Opercular Cortex	R Postcentral Gyrus	3.378	0.02041
L Superior Parietal Lobule	R Postcentral Gyrus	3.378	0.02041
L Occipital Pole	R Occipital Fusiform Gyrus	3.377	0.02041
R Planum Temporale	L Central Opercular Cortex	3.374	0.02052
L Lateral Occipital Cortex, superior division	R Middle Frontal Gyrus	3.366	0.02102
L Temporal Occipital Fusiform Cortex	L Superior Temporal Gyrus, anterior division	3.364	0.02111
R Amygdala	L Superior Parietal Lobule	3.355	0.02169
R Lateral Occipital Cortex, superior division	L Postcentral Gyrus	3.351	0.0219
R Brain-Stem	R Inferior Frontal Gyrus, pars triangularis	3.348	0.02191
R Heschl's Gyrus (includes H1 and H2)	L Heschl's Gyrus (includes H1 and H2)	3.346	0.02191
L Supramarginal Gyrus, anterior division	R Insular Cortex	3.344	0.02191
R Planum Temporale	L Precentral Gyrus	3.342	0.02191
R Supracalcarine Cortex	L Temporal Occipital Fusiform Cortex	3.34	0.02191
R Occipital Fusiform Gyrus	R Lingual Gyrus	3.34	0.02191
L Parietal Operculum Cortex	L Postcentral Gyrus	3.34	0.02191
L Planum Temporale	L Supramarginal Gyrus, anterior division	3.34	0.02191
L Parietal Operculum Cortex	L Insular Cortex	3.339	0.02191
R Brain-Stem	L Middle Frontal Gyrus	3.339	0.02191
L Planum Temporale	L Superior Temporal Gyrus, posterior division	3.336	0.02206
L Amygdala	L Superior Temporal Gyrus, anterior division	3.322	0.02297
R Occipital Pole	L Occipital Fusiform Gyrus	3.322	0.02297
L Middle Temporal Gyrus, posterior division	L Middle Frontal Gyrus	3.319	0.02298
L Juxtapositional Lobule Cortex (formerly Supplementary Motor Cortex)	R Precentral Gyrus	3.319	0.02298
R Supracalcarine Cortex	L Intracalcarine Cortex	3.317	0.02298
L Supramarginal Gyrus, anterior division	L Middle Temporal Gyrus, temporooccipital part	3.316	0.02298
L Planum Temporale	R Temporal Pole	3.316	0.02298
L Cingulate Gyrus, anterior division	L Juxtapositional Lobule Cortex (formerly Supplementary Motor Cortex)	3.313	0.02318
R Brain-Stem	R Middle Temporal Gyrus, temporooccipital part	3.309	0.02328
R Temporal Occipital Fusiform Cortex	R Cuneal Cortex	3.308	0.02328
R Pallidum	L Pallidum	3.308	0.02328
L Superior Parietal Lobule	R Insular Cortex	3.305	0.02342
R Hippocampus	R Middle Temporal Gyrus, anterior division	3.301	0.02364
L Supramarginal Gyrus, anterior division	R Inferior Frontal Gyrus, pars opercularis	3.3	0.02364
R Middle Temporal Gyrus, posterior division	R Inferior Frontal Gyrus, pars triangularis	3.297	0.02383
L Amygdala	L Subcallosal Cortex	3.293	0.02403
R Heschl's Gyrus (includes H1 and H2)	L Superior Temporal Gyrus, anterior division	3.273	0.02563
R Planum Temporale	L Superior Temporal Gyrus, posterior division	3.268	0.02598
R Temporal Fusiform Cortex, posterior division	L Superior Parietal Lobule	3.264	0.02628
L Postcentral Gyrus	R Precentral Gyrus	3.263	0.02628
R Brain-Stem	R Frontal Pole	3.26	0.02646
R Supramarginal Gyrus, posterior division	L Supramarginal Gyrus, posterior division	3.248	0.02741
R Angular Gyrus	R Middle Frontal Gyrus	3.244	0.02769
R Brain-Stem	R Paracingulate Gyrus	3.242	0.02779
L Amygdala	L Supracalcarine Cortex	3.232	0.02855
L Amygdala	R Intracalcarine Cortex	3.232	0.02855
L Planum Polare	R Parietal Operculum Cortex	3.23	0.02869
L Supracalcarine Cortex	R Temporal Pole	3.225	0.02904
R Lateral Occipital Cortex, superior division	R Frontal Pole	3.218	0.02955
L Putamen	R Thalamus	3.218	0.02955
R Supramarginal Gyrus, posterior division	R Inferior Temporal Gyrus, posterior division	3.216	0.02965
R Occipital Fusiform Gyrus	L Temporal Occipital Fusiform Cortex	3.213	0.02983
L Supracalcarine Cortex	L Temporal Pole	3.211	0.0299
R Planum Polare	L Postcentral Gyrus	3.202	0.03071
R Lateral Occipital Cortex, superior division	L Precentral Gyrus	3.201	0.03074
L Cingulate Gyrus, anterior division	R Paracingulate Gyrus	3.199	0.03081
R Cingulate Gyrus, posterior division	R Middle Temporal Gyrus, anterior division	3.191	0.03153
R Planum Polare	L Occipital Fusiform Gyrus	3.185	0.03212
L Supramarginal Gyrus, anterior division	R Middle Temporal Gyrus, temporooccipital part	3.183	0.03224
R Middle Frontal Gyrus	L Middle Frontal Gyrus	3.175	0.03295
R Thalamus	L Middle Frontal Gyrus	3.171	0.03325
R Paracingulate Gyrus	L Paracingulate Gyrus	3.167	0.03363
L Brain-Stem	L Precuneous Cortex	3.163	0.03394
R Parietal Operculum Cortex	L Temporal Occipital Fusiform Cortex	3.162	0.03398
R Brain-Stem	L Angular Gyrus	3.16	0.03403
L Temporal Occipital Fusiform Cortex	L Precentral Gyrus	3.157	0.03429
L Middle Frontal Gyrus	L Frontal Pole	3.156	0.03429
L Parietal Operculum Cortex	L Frontal Operculum Cortex	3.15	0.03484
R Planum Polare	L Superior Parietal Lobule	3.148	0.03484
L Supracalcarine Cortex	R Occipital Fusiform Gyrus	3.148	0.03484
R Brain-Stem	R Precuneous Cortex	3.144	0.03519
L Brain-Stem	R Precuneous Cortex	3.138	0.0358
R Heschl's Gyrus (includes H1 and H2)	L Parietal Operculum Cortex	3.137	0.0358
L Accumbens	L Hippocampus	3.135	0.03596
L Occipital Pole	L Lingual Gyrus	3.124	0.0371
R Lingual Gyrus	L Postcentral Gyrus	3.122	0.03711
R Cuneal Cortex	L Cuneal Cortex	3.122	0.03711
R Temporal Occipital Fusiform Cortex	R Superior Temporal Gyrus, posterior division	3.121	0.03716
L Brain-Stem	R Lateral Occipital Cortex, superior division	3.118	0.0374
R Planum Temporale	R Insular Cortex	3.11	0.0383
L Lateral Occipital Cortex, inferior division	L Inferior Temporal Gyrus, anterior division	3.109	0.03831
L Temporal Occipital Fusiform Cortex	L Frontal Medial Cortex	3.098	0.03959
L Lateral Occipital Cortex, inferior division	L Lateral Occipital Cortex, superior division	3.096	0.0397
R Postcentral Gyrus	R Insular Cortex	3.091	0.04026
R Brain-Stem	R Angular Gyrus	3.081	0.04143
R Juxtapositional Lobule Cortex (formerly Supplementary Motor Cortex)	L Supramarginal Gyrus, anterior division	3.079	0.04149
L Pallidum	R Putamen	3.076	0.04177
L Angular Gyrus	L Middle Temporal Gyrus, anterior division	3.075	0.04177
R Hippocampus	R Precuneous Cortex	3.068	0.04243
R Juxtapositional Lobule Cortex (formerly Supplementary Motor Cortex)	R Postcentral Gyrus	3.067	0.04243
R Occipital Pole	L Lateral Occipital Cortex, inferior division	3.067	0.04243
L Planum Temporale	L Central Opercular Cortex	3.067	0.04243
R Planum Temporale	L Superior Parietal Lobule	3.063	0.04284
R Angular Gyrus	R Inferior Frontal Gyrus, pars triangularis	3.061	0.04289
R Middle Temporal Gyrus, temporooccipital part	R Superior Frontal Gyrus	3.061	0.04289
L Brain-Stem	R Superior Parietal Lobule	3.059	0.04299
R Superior Frontal Gyrus	L Superior Frontal Gyrus	3.054	0.04358
R Parahippocampal Gyrus, posterior division	R Middle Temporal Gyrus, posterior division	3.051	0.04381
L Planum Temporale	R Lateral Occipital Cortex, superior division	3.047	0.04419
R Lateral Occipital Cortex, inferior division	R Superior Temporal Gyrus, posterior division	3.047	0.04419
R Brain-Stem	L Superior Frontal Gyrus	3.044	0.04439
R Parietal Operculum Cortex	R Middle Temporal Gyrus, temporooccipital part	3.043	0.04439
L Lingual Gyrus	R Temporal Pole	3.04	0.04474
R Central Opercular Cortex	L Juxtapositional Lobule Cortex (formerly Supplementary Motor Cortex)	3.035	0.04531
L Supracalcarine Cortex	L Superior Temporal Gyrus, anterior division	3.034	0.04531
L Planum Temporale	R Parietal Operculum Cortex	3.033	0.04537
L Planum Temporale	R Postcentral Gyrus	3.032	0.04537
L Heschl's Gyrus (includes H1 and H2)	R Central Opercular Cortex	3.031	0.04537
R Parietal Operculum Cortex	R Central Opercular Cortex	3.025	0.04613
R Brain-Stem	R Cingulate Gyrus, posterior division	3.02	0.04646
L Inferior Frontal Gyrus, pars opercularis	L Middle Frontal Gyrus	3.02	0.04646
L Inferior Temporal Gyrus, posterior division	L Inferior Frontal Gyrus, pars opercularis	3.02	0.04646
L Temporal Occipital Fusiform Cortex	L Postcentral Gyrus	3.019	0.04656
R Cingulate Gyrus, posterior division	L Cingulate Gyrus, posterior division	3.018	0.04658
R Superior Parietal Lobule	R Middle Temporal Gyrus, temporooccipital part	3.015	0.04689
R Frontal Orbital Cortex	R Superior Frontal Gyrus	3.012	0.04707
R Superior Temporal Gyrus, posterior division	R Frontal Pole	3.009	0.04739
L Heschl's Gyrus (includes H1 and H2)	L Lateral Occipital Cortex, superior division	3.008	0.04743
R Occipital Pole	L Intracalcarine Cortex	3.007	0.04743
L Juxtapositional Lobule Cortex (formerly Supplementary Motor Cortex)	L Superior Frontal Gyrus	3.004	0.04765
R Precuneous Cortex	L Middle Temporal Gyrus, anterior division	3.004	0.04765
R Supramarginal Gyrus, posterior division	L Middle Frontal Gyrus	3.003	0.04766
R Planum Polare	R Temporal Occipital Fusiform Cortex	3.001	0.04786
L Thalamus	L Cingulate Gyrus, anterior division	2.999	0.04802
L Thalamus	R Middle Temporal Gyrus, temporooccipital part	2.998	0.04802
L Parietal Operculum Cortex	L Inferior Temporal Gyrus, anterior division	2.997	0.04808
L Hippocampus	L Temporal Fusiform Cortex, posterior division	2.995	0.04829
R Frontal Medial Cortex	L Temporal Pole	2.994	0.04829
R Supramarginal Gyrus, anterior division	R Inferior Frontal Gyrus, pars opercularis	2.992	0.04829
L Planum Polare	L Middle Temporal Gyrus, temporooccipital part	2.992	0.04829
L Putamen	L Postcentral Gyrus	2.986	0.04912
R Inferior Frontal Gyrus, pars triangularis	R Superior Frontal Gyrus	2.985	0.04919
R Inferior Frontal Gyrus, pars opercularis	R Insular Cortex	2.98	0.04967
L Frontal Operculum Cortex	R Paracingulate Gyrus	2.979	0.04967
L Occipital Fusiform Gyrus	R Superior Temporal Gyrus, anterior division	2.979	0.04967
L Temporal Occipital Fusiform Cortex	R Cuneal Cortex	2.978	0.04967
