# Supplementary material for: Functional connectivity signatures of major depressive disorder: machine learning analysis of two multicenter neuroimaging studies
Source: Mol Psychiatry. 2023 Feb 15;28(7):3013–22. doi: 10.1038/s41380-023-01977-5 (PMC10615764; doi:10.1038/s41380-023-01977-5)
Supplement: Supplementary file 15 — Table S14 [file 41380_2023_1977_MOESM15_ESM.xlsx]

## Sheet: sub_categories_class_mddrest_sv
		tot n test set	accuracy %
sex
	f	1300	63
	m	845	63.31
diagnosis
	HC	1072	63.9
	MDD	1073	62.35
manufacturer
	GE	740	66.49
	Philips	185	53.51
	Siemens	1220	62.54
recoding site
	S1	139	64.75
	S2	51	47.06
	S3	58	53.45
	S5	21	66.67
	S6	28	60.71
	S7	81	69.14
	S8	141	63.83
	S9	91	71.43
	S10	37	62.16
	S11	58	74.14
	S12	34	52.94
	S13	36	55.56
	S14	93	63.44
	S15	89	66.29
	S16	58	67.24
	S17	85	49.41
	S18	35	48.57
	S19	81	87.65
	S20	490	62.24
	S21	147	60.54
	S22	44	72.73
	S23	55	47.27
	S24	54	62.96
	S25	139	64.75
