# Supplementary material for: Functional connectivity signatures of major depressive disorder: machine learning analysis of two multicenter neuroimaging studies
Source: Mol Psychiatry. 2023 Feb 15;28(7):3013–22. doi: 10.1038/s41380-023-01977-5 (PMC10615764; doi:10.1038/s41380-023-01977-5)
Supplement: Supplementary file 16 — Table S15 [file 41380_2023_1977_MOESM16_ESM.xlsx]

## Sheet: Sheet1
Dataset	before combat	after combat
mddrest	61.24 (1.79)	60.66 (2.1)
psymri	60.58 (2.77)	56.46 (1.71)
